# Supplementary material for: A Novel Metabolomic Aging Clock Predicting Health Outcomes and Its Genetic and Modifiable Factors
Source: Adv Sci (Weinh). 2024 Sep 27;11(43):2406670. doi: 10.1002/advs.202406670 (PMC11578329; doi:10.1002/advs.202406670)
Supplement: Supplementary file 2 — Supporting Information [file ADVS-11-2406670-s002.xlsx]

## Sheet: ST16
Table S16. Summary of SNPs and mapped genes for SNP2GENE of FUMA analysis.
	MetaboAgeMort	MetaboHealth
Genomic risk loci	99	75
Lead SNPs	319	204
Independent significant SNPs	1068	705
Candidate SNPs	19341	13320
Candidate GWAS tagged SNPs	17602	12518
Mapped genes	585	445

## Sheet: ST17
Table S17. Genomic risk loci of interest from GWAS of MetaboAgeMort.
GenomicLocus	uniqID	rsID	chr	pos	p	start	end	nSNPs	nGWASSNPs	nIndSigSNPs	IndSigSNPs	nLeadSNPs	LeadSNPs
57	11:61602003:C:G	rs174575	11	61602003	1.50164e-270	61073609	62200482	869	831	136	rs146156958;rs79387516;rs3741259;rs72914269;rs76507669;rs71490328;rs11230741;11:61429175_CT_C;rs198441;rs198459;rs12786457;rs76376981;11:61410580_AAGACGGGTGGATCACCTG_A;rs198435;rs2238001;rs543711028;rs77990365;rs4963304;rs769908354;rs198476;rs695186;rs117186302;rs72918068;rs146563315;rs141884279;rs112687416;rs2526678;rs72914272;rs150156331;rs17156254;rs77053629;rs1791786;rs556261560;rs79519287;rs…	40	rs146156958;rs3741259;rs76507669;rs11230741;rs12786457;11:61410580_AAGACGGGTGGATCACCTG_A;rs4963304;rs117186302;rs112687416;rs150156331;rs17156254;rs556261560;rs79519287;rs149804;rs117110139;rs740006;rs75938339;rs174569;rs11230803;rs174575;rs2072114;rs375725104;rs174624;rs79969098;rs7115739;rs174452;rs7942717;rs174480;rs76133863;rs149037697;rs2736601;rs2727261;rs183176;11:61742244_CAA_C;rs76978219…
78	16:72105965:C:T	rs217184	16	72105965	1.32257e-108	68847584	72913858	2163	2062	152	rs9888837;rs78977226;rs8057620;rs7200005;rs555625140;rs56272145;rs80229424;rs77797599;rs1875941;rs55910435;rs62055046;rs62047964;rs145408202;rs2288044;rs74340438;rs1004330;rs11646091;rs116920614;rs148260825;rs146843300;rs150851429;rs11648765;rs67915813;rs12927445;rs2288489;rs28372238;rs71403860;rs11865615;rs34679758;rs12931964;rs71386951;rs4291906;rs28435976;rs35166226;rs2033251;rs16973000;16:714…	27	rs9888837;rs78977226;rs8057620;rs56272145;rs80229424;rs1875941;rs145408202;rs1004330;rs116920614;rs67915813;rs35166226;rs117753658;rs147617968;rs143163066;rs55702379;rs9938539;rs12924886;rs217184;rs146254843;rs9302635;rs79636708;rs811053;rs9938506;rs146377069;rs61551446;rs806741;rs10500569
71	15:58723479:C:T	rs1077834	15	58723479	2.05589e-66	58544644	58743709	295	288	37	rs62001677;rs149299515;rs10162642;rs1318175;rs55700245;rs72739122;rs35348919;15:58561679_GAAAAAA_G;rs35717353;rs145347194;15:58687252_GA_G;rs11858279;rs261291;rs34718390;rs16940168;rs493258;rs12708454;rs13329672;rs55696635;rs11071380;rs375372;rs1601935;rs11071377;rs402465;rs62000869;rs1077834;rs11632618;rs261333;rs72740877;rs261341;rs488490;rs572410;rs8041059;rs11071381;rs35511894;rs62000939;rs80…	10	rs62001677;rs35717353;rs145347194;rs261291;rs402465;rs62000869;rs1077834;rs35511894;rs62000939;rs8023503
88	18:47109955:A:G	rs77960347	18	47109955	2.33945e-66	46458337	48406497	1184	943	82	rs9953300;rs138215167;rs72925817;rs113258273;rs6507928;rs12963212;rs12966382;rs1320700;rs28873777;18:47037372_AT_A;rs77960347;rs62101702;rs1016563;rs73959582;rs7235080;rs118043171;rs73432460;rs80175721;rs79204427;rs536271135;rs74489351;rs80204526;rs7244158;rs4121823;rs28666039;rs12958839;rs1105654;rs11663245;rs11662059;rs2000826;rs9947684;rs17798991;rs10853582;rs7229377;rs34802337;rs4939882;rs493…	17	rs9953300;rs72925817;rs113258273;rs12966382;rs77960347;rs7244158;rs28666039;rs7229377;rs35311766;rs4939883;rs12963082;rs75786906;rs6507942;rs950659;rs191136810;rs12962112;rs567007046
91	19:41096611:C:CT	19:41096611_CT_C	19	41096611	2.33945e-66	40297248	42126219	1664	1403	219	rs376982518;rs148439089;rs200963328;rs57787219;rs60025633;rs3754;rs337792;19:40969109_GC_G;rs189732195;rs111613270;rs75515275;rs1675394;rs62107054;rs8109143;rs864580;rs542265980;rs10420988;rs814538;rs141946857;rs553787777;rs35809725;rs115745829;rs10410907;rs541474435;rs138523829;rs11555272;rs890935;rs112195042;rs62107864;rs73051846;19:41075842_CCACACACA_C;rs16974365;rs62107908;rs55815263;rs621079…	79	rs376982518;rs148439089;rs57787219;rs60025633;rs3754;19:40969109_GC_G;rs189732195;rs75515275;rs553787777;rs10410907;rs541474435;rs138523829;rs62107864;rs1165837;rs12980507;rs73051877;rs150270248;19:41096611_CT_C;rs146831875;rs190003323;rs574467412;rs12979249;rs2162857;rs570371381;rs7249663;rs3885838;rs7249036;rs146588565;rs2604905;rs2604901;rs45503691;rs112474316;rs116967984;rs68191109;rs74746550…
69	14:94844947:C:T	rs28929474	14	94844947	1.98255e-62	94506729	94938028	37	37	11	14:94551345_GA_G;rs28929474;rs7149605;rs7151526;rs35306951;rs112963922;14:94700251_TA_T;rs17580;rs61980636;rs72692809;rs8015260	4	14:94551345_GA_G;rs28929474;rs17580;rs72692809
5	1:62949034:A:G	rs1305521	1	62949034	8.74317e-52	62891354	63376217	628	595	15	rs1305521;rs1183851;rs536629310;rs1168100;rs912540;1:63190449_GTTTTTTTT_G;rs2149116;rs11809792;rs6688417;rs12084633;rs7512480;rs77083979;1:63185902_CT_C;rs72669559;rs71643639	3	rs1305521;1:63185902_CT_C;rs72669559
72	16:15131076:A:G	rs1121	16	15131076	2.1018e-47	14475626	15883490	442	383	36	rs9941229;rs67951111;rs12934743;rs12928399;rs371648077;rs11075260;rs71374786;rs3867518;rs147359464;rs35512524;rs367919655;rs140014347;rs1121;rs34955778;rs11644601;rs59267950;rs153804;rs153808;rs766485929;16:15635759_TA_T;rs3198697;rs76084296;rs141502961;rs72787634;rs11075261;rs8053048;rs35429473;rs8048552;rs153799;16:15599046_CT_C;rs34072053;rs11075270;16:15631215_AT_A;rs2384934;rs79295535;rs2221…	7	rs9941229;rs147359464;rs1121;rs76084296;rs11075261;rs153799;rs11075270
47	8:19865747:C:T	rs894211	8	19865747	1.5802e-46	19627586	19974789	726	709	48	rs7814983;rs6981571;rs4244456;rs2119693;rs10096561;rs73607783;rs8176337;rs74304285;rs7816670;rs117860853;rs17482338;rs7011846;rs276;rs73600289;rs151133350;rs253;rs894210;rs34669405;rs7835544;rs75218485;rs343;rs263;rs117026536;rs73600084;rs7005359;rs138295898;rs78358410;rs7015766;rs113149294;rs268;rs76423146;rs76933767;rs894211;rs1569213;rs34350207;rs6586891;rs35014088;rs301;rs9644636;8:19836487_A…	11	rs7814983;rs117860853;rs151133350;rs75218485;rs268;rs76423146;rs894211;rs28597716;rs73667496;rs7004747;rs74737417
59	11:68562328:C:T	rs2229738	11	68562328	3.37126e-46	68087969	68767796	284	273	9	rs76380214;rs17601808;rs149402055;rs2229738;rs597539;rs4365062;rs483148;rs117476044;rs11228395	3	rs76380214;rs2229738;rs11228395
60	11:75450576:C:T	rs673335	11	75450576	1.79476e-44	75435425	75704733	236	229	17	rs673335;rs10160802;rs190387940;rs12221567;rs117249464;rs10899133;11:75537738_CT_C;11:75539742_GTA_G;rs117008109;rs72997672;rs11236557;11:75553487_CT_C;rs12278909;rs10899104;rs550903122;rs150420544;rs7119809	3	rs673335;rs150420544;rs7119809
46	8:9181611:A:G	rs2126263	8	9181611	4.20721e-32	9167797	9240101	106	103	11	rs7012637;rs12543276;rs10102352;rs2126263;rs34290760;rs76453951;rs114798927;rs13262846;rs7008413;rs7813278;rs10099512	2	rs7012637;rs2126263
8	1:154425456:A:G	rs12126142	1	154425456	3.43804e-28	154291416	154623845	223	217	9	1:154373554_CTATTTATTTATT_C;rs3890153;rs12126142;rs6694258;rs6690230;rs12750774;rs9616;1:154398552_GAC_G;1:154605890_AAATAATAATAATAAT_A	3	1:154373554_CTATTTATTTATT_C;rs12126142;1:154605890_AAATAATAATAATAAT_A
12	1:230297136:C:T	rs2281721	1	230297136	2.10236e-26	230278291	230419557	144	135	8	rs115047514;rs6693579;rs10779833;rs6672758;1:230317940_TG_T;rs2281721;rs627108;rs11122400	2	rs115047514;rs2281721
18	2:113844174:C:CA	2:113844174_CA_C	2	113844174	2.12186e-24	113788100	113920079	188	179	11	rs4849145;rs6755354;2:113844174_CA_C;rs17669228;rs2637993;rs315923;rs56341434;rs2232354;rs315943;rs6729390;rs12711751	2	rs4849145;2:113844174_CA_C
51	9:117085186:C:G	rs550478926	9	117085186	2.84872e-23	117058723	117182478	23	23	6	rs550478926;rs56294298;rs117421574;rs111548718;rs2787348;rs2787328	2	rs550478926;rs2787348
61	11:116727936:A:T	rs625145	11	116727936	2.93454e-20	116701535	117095283	448	420	11	rs625145;11:116733789_CA_C;rs118138924;rs2513094;rs17120197;rs78442878;rs202207736;rs670;rs613808;rs1145207;rs525302	2	rs625145;rs525302
3	1:40036847:C:G	rs2293476	1	40036847	1.73936e-19	39551488	40427975	529	514	15	rs2293476;rs1180317;rs72661935;rs11205802;rs6668369;rs111411108;rs61779305;rs12402990;rs1180322;rs3768320;rs58302493;rs77027633;rs72665235;1:40421617_TG_T;rs3134615	3	rs2293476;rs77027633;1:40421617_TG_T
31	5:74643998:A:ATTC	rs10683134	5	74643998	8.25274e-19	74299144	75038901	748	728	16	rs10683134;rs10690767;rs376481168;rs13356670;rs6453133;5:74745521_TTGG_T;rs34344;rs888789;rs367659190;rs2307111;rs7714420;rs73125247;rs4704187;rs10066707;rs1115091;rs918623	1	rs10683134
93	20:12962718:A:G	rs364585	20	12962718	9.94173e-18	12908159	12980885	101	101	5	rs364585;rs608994;20:12914986_GA_G;rs6074528;rs6078854	1	rs364585
6	1:66137239:A:G	rs35945185	1	66137239	1.04459e-16	66035258	66215436	357	346	6	rs35945185;rs7511672;rs6671498;rs3828036;rs4655537;rs34075504	1	rs35945185
13	1:247605599:C:T	rs10157379	1	247605599	1.04664e-15	247600301	247614617	26	25	2	rs10157379;rs12143966	1	rs10157379
43	7:6456091:C:T	rs13235365	7	6456091	4.10339e-15	6373679	6488097	172	161	9	rs13235365;rs6463550;rs9648590;rs10261256;7:6421021_CTT_C;rs702484;7:6436871_CA_C;rs4720672;rs759779762	1	rs13235365
7	1:150940625:G:T	rs267738	1	150940625	7.65399e-15	150345558	151136354	109	104	4	rs267738;rs2055975;rs66958685;rs10305724	1	rs267738
53	10:65319678:C:T	rs7898861	10	65319678	1.62668e-14	63828998	65785676	834	398	6	rs7898861;rs142517247;rs2136580;rs540654016;rs10822129;rs149727843	1	rs7898861
9	1:161194641:A:G	rs4656292	1	161194641	1.90724e-14	161078247	161220666	25	24	2	rs4656292;rs4233367	1	rs4656292
52	10:21830104:A:G	rs11012732	10	21830104	3.53543e-14	21766969	22288132	209	205	4	rs11012732;rs10828265;rs4748775;rs66934412	1	rs11012732
17	2:65225088:G:GC	rs72538440	2	65225088	3.5596e-14	65131373	65231806	159	152	3	rs72538440;rs12990103;rs34420115	1	rs72538440
39	6:111799832:C:CA	6:111799832_CA_C	6	111799832	4.3047e-14	111442505	111907023	241	234	7	6:111799832_CA_C;rs9481160;rs3851229;rs1883136;rs14399;rs240959;rs77043842	1	6:111799832_CA_C
29	4:89209681:C:T	rs958325	4	89209681	5.40327e-14	89181841	89235870	62	59	5	rs958325;4:89223115_GA_G;rs10018448;rs13125860;rs4423843	1	rs958325
42	6:161005610:C:T	rs55730499	6	161005610	7.15174e-14	160687412	161123451	27	27	4	rs6938647;rs55730499;rs56393506;6:161075384_AC_A	3	rs6938647;rs55730499;6:161075384_AC_A
97	20:62364164:G:GTA	rs759715416	20	62364164	1.23641e-13	62267540	62483184	218	204	10	rs759715416;rs2738774;rs909333;20:62279039_CGT_C;rs140082233;20:62284925_GGA_G;rs11696198;rs34538116;rs6062496;rs3761123	1	rs759715416
27	3:186336027:G:T	rs2070634	3	186336027	1.83398e-13	186320502	186345289	52	52	3	rs2070634;rs4917;rs10937258	1	rs2070634
56	10:113934384:C:G	rs2803619	10	113934384	1.87603e-13	113883047	114128630	74	68	4	rs2803619;rs11195826;rs2792743;rs74563318	2	rs2803619;rs74563318
83	17:41926126:C:T	rs72836561	17	41926126	2.37517e-13	41809207	41926126	5	5	2	rs72836561;17:41914714_AC_A	1	rs72836561
80	16:79755446:A:G	rs4575545	16	79755446	1.05353e-12	79696939	79756197	102	102	1	rs4575545	1	rs4575545
22	3:50022089:A:G	rs199956414	3	50022089	2.04583e-12	49734229	50250837	344	313	7	rs199956414;3:50130376_CTTTTTT_C;3:50149847_TAAAAAAAAAA_T;rs2014830;rs3774749;rs6446298;rs2352974	1	rs199956414
4	1:55505647:G:T	rs11591147	1	55505647	2.27627e-12	55505647	55521313	8	8	3	rs11591147;rs2495477;rs2483205	2	rs11591147;rs2495477
77	16:67691668:A:G	rs6979	16	67691668	3.742e-12	67233266	68310917	409	400	4	rs6979;rs55781197;rs9939821;rs7206718	1	rs6979
75	16:51210495:C:T	rs2193098	16	51210495	4.59691e-12	51163120	51212775	37	36	5	rs2193098;rs35084376;rs1420580;16:51185924_TA_T;rs34419562	1	rs2193098
15	2:20363074:G:T	rs35633876	2	20363074	7.41108e-12	20336237	20375490	54	54	4	rs35633876;rs870526;rs1398949;rs35067724	1	rs35633876
94	20:43042364:C:T	rs1800961	20	43042364	1.72423e-11	43034468	43042364	5	5	2	rs2868095;rs1800961	2	rs2868095;rs1800961
50	9:107589567:C:T	rs7024300	9	107589567	2.50271e-11	107585213	107672526	53	53	3	rs7024300;rs4149310;rs13284054	2	rs7024300;rs13284054
85	17:72725864:A:C	rs11658622	17	72725864	4.21102e-11	72673667	72740027	47	46	6	rs11658622;rs9916458;17:72693042_TGTTTGGTTTG_T;17:72696280_CAATA_C;rs749780;rs11077761	1	rs11658622
86	17:76402116:A:G	rs2376584	17	76402116	4.47467e-11	76357378	76406184	29	19	2	rs2376584;rs17561950	1	rs2376584
28	4:69340991:A:T	rs4860948	4	69340991	4.66859e-11	69327932	69398326	85	19	1	rs4860948	1	rs4860948
38	6:42940810:C:T	rs9296406	6	42940810	5.54812e-11	42901120	42955749	81	80	1	rs9296406	1	rs9296406
76	16:56988044:C:T	rs173539	16	56988044	8.85916e-11	56985139	57015091	49	47	9	rs12448528;rs12708967;16:56996645_GCC_G;rs118146573;rs117427818;rs9989419;rs173539;rs12923459;rs1864163	2	rs12448528;rs173539
40	6:131898208:C:T	rs2246012	6	131898208	1.08205e-10	131816813	131973932	59	56	2	rs2246012;rs2608937	1	rs2246012
84	17:47012551:C:G	rs55917610	17	47012551	1.84198e-10	46835629	47145848	274	260	5	rs55917610;rs12603969;rs35895680;rs4073893;rs144120233	1	rs55917610
34	6:33312308:A:G	rs3130014	6	33312308	1.96556e-10	33206212	33312308	21	21	1	rs3130014	1	rs3130014
37	6:41674100:G:T	rs78470916	6	41674100	2.31051e-10	41670353	41994967	13	13	4	rs78470916;rs11754668;rs144591568;rs12525948	1	rs78470916
11	1:220970028:A:G	rs2642438	1	220970028	2.3528e-10	220970028	221045347	28	28	3	rs2642438;rs2807848;rs2453237	1	rs2642438
99	22:21932068:C:T	rs181362	22	21932068	2.79085e-10	21910280	21985094	107	99	1	rs181362	1	rs181362
10	1:171077198:A:G	rs1920149	1	171077198	3.35269e-10	171045317	171129422	117	111	2	rs1920149;rs58365744	1	rs1920149
73	16:28704506:A:ATTT	16:28704506_ATTT_A	16	28704506	3.89388e-10	28076858	29008079	644	524	6	16:28231584_CT_C;16:28704506_ATTT_A;rs28888764;16:28863596_CAT_C;rs2466826;rs497523	2	16:28231584_CT_C;16:28704506_ATTT_A
19	2:169812217:C:T	rs853777	2	169812217	3.8995e-10	169753415	169814655	58	55	2	rs853777;rs13431652	1	rs853777
58	11:65473798:A:C	rs10750766	11	65473798	4.13169e-10	65380124	66060546	116	113	6	rs10750766;rs642803;rs2306363;11:65446388_AT_A;rs79177013;rs801733	3	rs10750766;rs79177013;rs801733
66	13:58354282:T:TA	13:58354282_TA_T	13	58354282	4.25011e-10	58252801	58717504	212	204	4	13:58354282_TA_T;rs112840133;rs1073242;rs6561937	1	13:58354282_TA_T
98	21:40467643:C:T	rs2836884	21	40467643	6.3507e-10	40463283	40468838	15	14	1	rs2836884	1	rs2836884
16	2:59312675:C:T	rs4671331	2	59312675	9.48268e-10	59289176	59335104	35	34	2	rs4671331;rs6711568	1	rs4671331
35	6:34801188:A:AT	6:34801188_AT_A	6	34801188	1.3946e-09	34413208	34832661	351	340	4	rs4142412;rs73405691;6:34801188_AT_A;rs6940215	3	rs4142412;rs73405691;6:34801188_AT_A
14	2:417167:C:T	rs62106258	2	417167	2.04159e-09	408713	466003	4	4	1	rs62106258	1	rs62106258
30	4:103188709:C:T	rs13107325	4	103188709	2.52072e-09	103001649	103198082	5	5	1	rs13107325	1	rs13107325
32	5:87840688:A:G	rs992623	5	87840688	2.65684e-09	87497612	87934707	21	21	1	rs992623	1	rs992623
89	18:62620393:A:AG	rs778523421	18	62620393	2.71306e-09	62608513	62647609	8	8	1	rs778523421	1	rs778523421
92	19:55497290:A:G	rs76855471	19	55497290	2.71306e-09	55491695	55499701	7	7	3	rs11672113;rs34883216;rs76855471	2	rs11672113;rs76855471
21	2:229016094:A:G	rs10195674	2	229016094	3.45676e-09	228971784	229021719	184	182	2	rs10195674;rs61325615	1	rs10195674
82	17:40748547:G:T	rs79677630	17	40748547	5.79928e-09	40349397	40907554	46	45	2	rs79677630;rs144672211	1	rs79677630
33	5:148034040:C:G	rs71582305	5	148034040	5.85307e-09	148026299	148116306	69	65	1	rs71582305	1	rs71582305
26	3:185371172:A:G	rs57158761	3	185371172	6.5865e-09	185282232	185452259	108	105	2	rs57158761;rs114143569	1	rs57158761
25	3:152084243:A:G	rs7633673	3	152084243	7.83669e-09	151987703	152187279	41	36	2	rs7633673;rs2217083	1	rs7633673
68	14:58755574:A:C	rs2233754	14	58755574	8.55966e-09	58722428	58853064	11	11	1	rs2233754	1	rs2233754
20	2:211540507:A:C	rs1047891	2	211540507	8.66128e-09	211429960	211543055	47	46	2	rs7583733;rs1047891	2	rs7583733;rs1047891
62	12:66199734:A:G	rs2947793	12	66199734	8.76319e-09	66165179	66221060	71	71	1	rs2947793	1	rs2947793
87	18:2995194:G:GA	rs776972415	18	2995194	1.0854e-08	2951447	3000116	23	20	1	rs776972415	1	rs776972415
90	19:2770095:C:CACCCTCCTGGTTCCCTCTCAGAA	19:2770095_CACCCTCCTGGTTCCCTCTCAGAA_C	19	2770095	1.0854e-08	2737551	2784678	28	26	4	rs75912310;rs117861498;19:2770095_CACCCTCCTGGTTCCCTCTCAGAA_C;rs13347119	4	rs75912310;rs117861498;19:2770095_CACCCTCCTGGTTCCCTCTCAGAA_C;rs13347119
48	8:30879207:G:T	rs13278931	8	30879207	1.11581e-08	30837144	30884153	13	12	1	rs13278931	1	rs13278931
70	15:41782728:A:C	rs12440067	15	41782728	1.20795e-08	41687824	41796498	41	41	1	rs12440067	1	rs12440067
49	9:16734456:A:T	rs2383005	9	16734456	1.26973e-08	16713666	16756377	43	43	1	rs2383005	1	rs2383005
65	12:112007756:C:T	rs653178	12	112007756	1.35286e-08	111826477	113094317	42	34	2	rs653178;rs61942275	2	rs653178;rs61942275
55	10:91002804:C:T	rs1412445	10	91002804	1.54525e-08	91002804	91012222	14	13	1	rs1412445	1	rs1412445
44	7:100525805:A:G	rs13306969	7	100525805	1.62397e-08	100453208	100547485	29	29	2	rs13306969;rs10231941	1	rs13306969
2	1:27139229:A:G	rs34928032	1	27139229	1.74923e-08	26994245	27298564	245	238	2	rs34928032;rs34728853	1	rs34928032
45	7:113560607:A:T	rs7795394	7	113560607	1.76624e-08	113483569	113709929	265	258	1	rs7795394	1	rs7795394
95	20:46340596:C:T	rs4239651	20	46340596	2.26261e-08	46338017	46342197	5	5	1	rs4239651	1	rs4239651
67	14:24823240:C:T	rs79260133	14	24823240	2.29846e-08	24810370	24859102	19	19	1	rs79260133	1	rs79260133
24	3:136080537:G:T	rs1711161	3	136080537	2.53359e-08	135798658	136507818	141	139	2	rs1711161;rs9647335	1	rs1711161
81	17:21279498:A:G	rs71373622	17	21279498	2.53586e-08	21255409	21279498	5	5	1	rs71373622	1	rs71373622
64	12:98908959:A:G	rs73136483	12	98908959	2.70074e-08	98818569	98908959	52	49	1	rs73136483	1	rs73136483
79	16:75277780:A:G	rs3826110	16	75277780	2.84235e-08	75234273	75302997	69	69	1	rs3826110	1	rs3826110
96	20:56120271:C:T	rs4810083	20	56120271	2.86606e-08	56101081	56121649	32	31	1	rs4810083	1	rs4810083
1	1:8501786:A:G	rs301819	1	8501786	3.10387e-08	8404093	8781396	205	203	2	rs301819;rs159961	1	rs301819
54	10:88141835:A:AAGAC	rs138337075	10	88141835	3.70768e-08	88096860	88325850	60	58	1	rs138337075	1	rs138337075
23	3:118452094:A:AT	3:118452094_AT_A	3	118452094	4.15649e-08	118452094	118452094	1	1	1	3:118452094_AT_A	1	3:118452094_AT_A
63	12:84615054:C:T	rs113009975	12	84615054	4.22078e-08	84476771	84943892	315	305	1	rs113009975	1	rs113009975
41	6:143244295:C:T	rs113243210	6	143244295	4.61618e-08	143216494	143247161	15	15	1	rs113243210	1	rs113243210
36	6:35499646:C:G	rs9368872	6	35499646	4.62887e-08	35498264	35526032	21	21	1	rs9368872	1	rs9368872
74	16:30337208:A:T	rs71389464	16	30337208	4.9369e-08	30150001	30376959	75	71	1	rs71389464	1	rs71389464

## Sheet: ST18
Table S18. Independent significant SNPs (r2<0.6) identified from GWAS of MetaboAgeMort.
No	GenomicLocus	uniqID	rsID	chr	pos	p	nSNPs	nGWASSNPs
1	1	1:8484228:C:T	rs159961	1	8484228	4.68516e-08	61	59
2	1	1:8501786:A:G	rs301819	1	8501786	3.10387e-08	144	144
3	2	1:27000579:A:G	rs34728853	1	27000579	2.057e-08	182	177
4	2	1:27139229:A:G	rs34928032	1	27139229	1.74923e-08	63	61
5	3	1:39695298:A:T	rs72661935	1	39695298	9.60667e-10	5	5
6	3	1:39699114:C:T	rs11205802	1	39699114	2.28976e-14	152	150
7	3	1:39848347:C:G	rs6668369	1	39848347	4.96559e-15	175	169
8	3	1:39869825:A:G	rs111411108	1	39869825	2.26537e-15	87	85
9	3	1:39921811:C:G	rs61779305	1	39921811	2.48077e-09	1	1
10	3	1:39967683:A:G	rs12402990	1	39967683	9.12056e-18	97	96
11	3	1:39983274:C:T	rs1180322	1	39983274	7.87796e-11	41	39
12	3	1:40032239:C:T	rs3768320	1	40032239	9.30958e-13	42	40
13	3	1:40033905:A:G	rs58302493	1	40033905	3.63806e-15	25	24
14	3	1:40036847:C:G	rs2293476	1	40036847	1.73936e-19	65	64
15	3	1:40037726:C:T	rs77027633	1	40037726	1.59315e-10	1	1
16	3	1:40094689:A:G	rs1180317	1	40094689	4.81662e-08	1	1
17	3	1:40157643:C:T	rs72665235	1	40157643	1.38974e-08	11	9
18	3	1:40362066:A:C	rs3134615	1	40362066	3.07813e-09	59	59
19	3	1:40421617:T:TG	1:40421617_TG_T	1	40421617	4.38221e-11	69	69
20	4	1:55505647:G:T	rs11591147	1	55505647	2.27627e-12	1	1
21	4	1:55518316:C:T	rs2483205	1	55518316	1.09145e-08	1	1
22	4	1:55518467:A:G	rs2495477	1	55518467	9.13768e-09	6	6
23	5	1:62930106:A:G	rs77083979	1	62930106	3.2083e-14	18	18
24	5	1:62949034:A:G	rs1305521	1	62949034	8.74317e-52	299	288
25	5	1:62958658:C:T	rs1183851	1	62958658	2.09262e-29	7	7
26	5	1:63019505:C:G	rs536629310	1	63019505	2.77165e-10	11	11
27	5	1:63124542:C:T	rs1168100	1	63124542	1.60973e-18	7	7
28	5	1:63135127:A:G	rs912540	1	63135127	2.8144e-27	21	19
29	5	1:63144920:C:T	rs71643639	1	63144920	5.14695e-09	5	5
30	5	1:63185902:C:CT	1:63185902_CT_C	1	63185902	3.13256e-08	1	1
31	5	1:63190449:G:GTTTTTTTT	1:63190449_GTTTTTTTT_G	1	63190449	3.03105e-08	1	1
32	5	1:63193972:A:G	rs2149116	1	63193972	1.75114e-21	2	2
33	5	1:63217344:A:C	rs11809792	1	63217344	2.98144e-13	7	7
34	5	1:63225255:A:G	rs6688417	1	63225255	9.45432e-12	137	125
35	5	1:63232550:A:G	rs12084633	1	63232550	2.8704e-14	118	108
36	5	1:63271724:C:T	rs72669559	1	63271724	1.0544e-09	11	11
37	5	1:63358816:C:T	rs7512480	1	63358816	1.08978e-09	110	107
38	6	1:66035258:C:G	rs6671498	1	66035258	3.79937e-09	4	4
39	6	1:66053804:A:T	rs3828036	1	66053804	4.63956e-10	2	2
40	6	1:66058801:A:G	rs4655537	1	66058801	2.76936e-16	8	8
41	6	1:66090364:A:C	rs34075504	1	66090364	2.91694e-08	218	214
42	6	1:66137239:A:G	rs35945185	1	66137239	1.04459e-16	105	101
43	6	1:66178918:A:G	rs7511672	1	66178918	2.28039e-08	27	24
44	7	1:150618632:A:C	rs2055975	1	150618632	3.60137e-11	3	3
45	7	1:150675007:A:C	rs66958685	1	150675007	3.02252e-08	12	10
46	7	1:150795365:A:G	rs10305724	1	150795365	1.66861e-08	86	83
47	7	1:150940625:G:T	rs267738	1	150940625	7.65399e-15	15	13
48	8	1:154295089:C:G	rs3890153	1	154295089	3.22683e-10	9	9
49	8	1:154373554:C:CTATTTATTTATT	1:154373554_CTATTTATTTATT_C	1	154373554	8.86357e-13	74	72
50	8	1:154398552:G:GAC	1:154398552_GAC_G	1	154398552	1.91732e-15	38	38
51	8	1:154425456:A:G	rs12126142	1	154425456	3.43804e-28	35	33
52	8	1:154428505:A:C	rs6694258	1	154428505	4.02079e-12	32	32
53	8	1:154432877:C:G	rs6690230	1	154432877	3.81232e-13	47	46
54	8	1:154516477:A:G	rs12750774	1	154516477	1.90675e-11	2	2
55	8	1:154555733:A:T	rs9616	1	154555733	2.30485e-11	2	2
56	8	1:154605890:A:AAATAATAATAATAAT	1:154605890_AAATAATAATAATAAT_A	1	154605890	2.54979e-11	21	20
57	9	1:161163037:C:T	rs4233367	1	161163037	3.93255e-10	13	12
58	9	1:161194641:A:G	rs4656292	1	161194641	1.90724e-14	12	12
59	10	1:171077198:A:G	rs1920149	1	171077198	3.35269e-10	43	40
60	10	1:171128038:A:C	rs58365744	1	171128038	2.27348e-08	74	71
61	11	1:220970028:A:G	rs2642438	1	220970028	2.3528e-10	7	7
62	11	1:221010513:G:T	rs2807848	1	221010513	4.06952e-09	6	6
63	11	1:221028584:A:G	rs2453237	1	221028584	9.38148e-10	15	15
64	12	1:230280259:C:G	rs11122400	1	230280259	2.89586e-13	6	4
65	12	1:230280696:C:T	rs115047514	1	230280696	5.0122e-10	3	3
66	12	1:230282707:C:T	rs6693579	1	230282707	2.87971e-19	50	50
67	12	1:230293037:A:G	rs10779833	1	230293037	2.44115e-11	28	28
68	12	1:230297136:C:T	rs2281721	1	230297136	2.10236e-26	30	28
69	12	1:230303512:C:T	rs6672758	1	230303512	7.33534e-24	79	77
70	12	1:230310568:C:T	rs627108	1	230310568	3.28149e-16	13	11
71	12	1:230317940:T:TG	1:230317940_TG_T	1	230317940	1.48125e-15	37	34
72	13	1:247601357:A:G	rs12143966	1	247601357	1.66663e-12	14	14
73	13	1:247605599:C:T	rs10157379	1	247605599	1.04664e-15	12	11
74	14	2:417167:C:T	rs62106258	2	417167	2.04159e-09	4	4
75	15	2:20353520:A:C	rs1398949	2	20353520	2.64409e-09	15	15
76	15	2:20358051:C:CT	rs35067724	2	20358051	1.14806e-09	10	10
77	15	2:20363074:G:T	rs35633876	2	20363074	7.41108e-12	37	37
78	15	2:20369562:C:T	rs870526	2	20369562	4.85621e-08	27	27
79	16	2:59291172:G:T	rs6711568	2	59291172	1.1539e-08	20	19
80	16	2:59312675:C:T	rs4671331	2	59312675	9.48268e-10	29	29
81	17	2:65203968:A:G	rs12990103	2	65203968	3.95868e-08	147	142
82	17	2:65204814:C:T	rs34420115	2	65204814	2.55456e-10	7	7
83	17	2:65225088:G:GC	rs72538440	2	65225088	3.5596e-14	5	3
84	18	2:113815063:C:T	rs4849145	2	113815063	1.83541e-08	17	15
85	18	2:113826072:G:T	rs6755354	2	113826072	4.0916e-08	28	28
86	18	2:113837765:G:T	rs12711751	2	113837765	3.51185e-10	30	29
87	18	2:113844174:C:CA	2:113844174_CA_C	2	113844174	2.12186e-24	60	57
88	18	2:113847712:C:T	rs17669228	2	113847712	4.34646e-10	2	1
89	18	2:113853444:A:T	rs2637993	2	113853444	3.7749e-09	3	3
90	18	2:113864505:C:G	rs315923	2	113864505	1.55524e-08	25	23
91	18	2:113868990:C:T	rs56341434	2	113868990	5.5749e-15	58	56
92	18	2:113887335:G:T	rs2232354	2	113887335	4.85219e-09	1	1
93	18	2:113894338:A:G	rs315943	2	113894338	1.83842e-09	19	19
94	18	2:113919071:C:T	rs6729390	2	113919071	2.13359e-09	4	4
95	19	2:169753415:C:T	rs13431652	2	169753415	8.8985e-10	28	28
96	19	2:169812217:C:T	rs853777	2	169812217	3.8995e-10	56	53
97	20	2:211433738:A:G	rs7583733	2	211433738	2.94021e-08	45	44
98	20	2:211540507:A:C	rs1047891	2	211540507	8.66128e-09	2	2
99	21	2:229016094:A:G	rs10195674	2	229016094	3.45676e-09	173	171
100	21	2:229018234:C:T	rs61325615	2	229018234	4.23401e-08	11	11
101	22	3:49860854:C:T	rs6446298	3	49860854	5.55074e-11	3	3
102	22	3:49890613:C:T	rs2352974	3	49890613	2.1568e-12	116	108
103	22	3:50022089:A:G	rs199956414	3	50022089	2.04583e-12	223	200
104	22	3:50130376:C:CTTTTTT	3:50130376_CTTTTTT_C	3	50130376	2.04885e-08	1	1
105	22	3:50149847:T:TAAAAAAAAAA	3:50149847_TAAAAAAAAAA_T	3	50149847	4.85026e-08	1	1
106	22	3:50172397:C:T	rs2014830	3	50172397	4.21566e-12	2	2
107	22	3:50207227:C:T	rs3774749	3	50207227	9.14585e-09	124	122
108	23	3:118452094:A:AT	3:118452094_AT_A	3	118452094	4.15649e-08	1	1
109	24	3:135880410:A:T	rs9647335	3	135880410	3.91629e-08	96	95
110	24	3:136080537:G:T	rs1711161	3	136080537	2.53359e-08	117	115
111	25	3:151987927:C:G	rs2217083	3	151987927	1.29099e-08	2	1
112	25	3:152084243:A:G	rs7633673	3	152084243	7.83669e-09	39	35
113	26	3:185285861:A:G	rs114143569	3	185285861	2.93278e-08	107	104
114	26	3:185371172:A:G	rs57158761	3	185371172	6.5865e-09	1	1
115	27	3:186328342:G:T	rs10937258	3	186328342	3.95156e-09	28	28
116	27	3:186336027:G:T	rs2070634	3	186336027	1.83398e-13	18	18
117	27	3:186337713:C:T	rs4917	3	186337713	2.41904e-11	10	10
118	28	4:69340991:A:T	rs4860948	4	69340991	4.66859e-11	85	19
119	29	4:89194928:A:T	rs13125860	4	89194928	1.22837e-09	1	1
120	29	4:89206756:A:G	rs4423843	4	89206756	3.48146e-12	43	40
121	29	4:89209681:C:T	rs958325	4	89209681	5.40327e-14	15	15
122	29	4:89223115:G:GA	4:89223115_GA_G	4	89223115	9.75991e-10	25	22
123	29	4:89225171:A:G	rs10018448	4	89225171	6.23786e-14	16	16
124	30	4:103188709:C:T	rs13107325	4	103188709	2.52072e-09	5	5
125	31	5:74340327:A:C	rs7714420	5	74340327	7.6803e-09	2	2
126	31	5:74344492:A:G	rs73125247	5	74344492	6.36343e-09	12	10
127	31	5:74480288:C:T	rs4704187	5	74480288	2.9052e-09	182	179
128	31	5:74560579:A:G	rs10066707	5	74560579	1.67274e-10	238	233
129	31	5:74575801:A:G	rs1115091	5	74575801	2.47416e-11	15	15
130	31	5:74596682:G:T	rs918623	5	74596682	4.25583e-08	11	11
131	31	5:74643998:A:ATTC	rs10683134	5	74643998	8.25274e-19	76	75
132	31	5:74660064:A:ATTG	rs10690767	5	74660064	2.74442e-12	90	88
133	31	5:74671407:A:AAAAT	rs376481168	5	74671407	1.46194e-08	1	1
134	31	5:74673707:A:G	rs13356670	5	74673707	1.03114e-09	55	54
135	31	5:74692776:A:G	rs6453133	5	74692776	1.3322e-14	105	104
136	31	5:74745521:T:TTGG	5:74745521_TTGG_T	5	74745521	2.21431e-08	137	134
137	31	5:74935825:A:G	rs34344	5	74935825	7.94969e-09	22	22
138	31	5:74988369:A:G	rs888789	5	74988369	1.17284e-09	10	8
139	31	5:74994039:A:G	rs367659190	5	74994039	3.27839e-09	127	120
140	31	5:75003678:C:T	rs2307111	5	75003678	1.34216e-15	42	40
141	32	5:87840688:A:G	rs992623	5	87840688	2.65684e-09	21	21
142	33	5:148034040:C:G	rs71582305	5	148034040	5.85307e-09	69	65
143	34	6:33312308:A:G	rs3130014	6	33312308	1.96556e-10	21	21
144	35	6:34418892:A:G	rs4142412	6	34418892	3.63399e-08	11	11
145	35	6:34468767:A:G	rs73405691	6	34468767	3.91076e-08	20	20
146	35	6:34706358:A:G	rs6940215	6	34706358	1.3647e-08	281	274
147	35	6:34801188:A:AT	6:34801188_AT_A	6	34801188	1.3946e-09	304	295
148	36	6:35499646:C:G	rs9368872	6	35499646	4.62887e-08	21	21
149	37	6:41673646:A:G	rs12525948	6	41673646	5.9116e-09	1	1
150	37	6:41674100:G:T	rs78470916	6	41674100	2.31051e-10	2	2
151	37	6:41674515:C:G	rs11754668	6	41674515	6.76132e-09	1	1
152	37	6:41784972:A:G	rs144591568	6	41784972	2.02337e-08	9	9
153	38	6:42940810:C:T	rs9296406	6	42940810	5.54812e-11	81	80
154	39	6:111543944:A:C	rs14399	6	111543944	9.59257e-10	10	10
155	39	6:111620013:A:C	rs240959	6	111620013	1.56621e-11	17	15
156	39	6:111647203:A:AT	rs77043842	6	111647203	8.40066e-09	1	1
157	39	6:111799832:C:CA	6:111799832_CA_C	6	111799832	4.3047e-14	96	95
158	39	6:111838520:A:T	rs9481160	6	111838520	4.89193e-10	101	99
159	39	6:111854660:C:T	rs3851229	6	111854660	9.48527e-09	113	109
160	39	6:111907023:A:C	rs1883136	6	111907023	4.04656e-09	6	6
161	40	6:131888147:A:G	rs2608937	6	131888147	1.18569e-09	23	21
162	40	6:131898208:C:T	rs2246012	6	131898208	1.08205e-10	36	35
163	41	6:143244295:C:T	rs113243210	6	143244295	4.61618e-08	15	15
164	42	6:160986915:A:C	rs6938647	6	160986915	2.8453e-09	3	3
165	42	6:161005610:C:T	rs55730499	6	161005610	7.15174e-14	7	7
166	42	6:161075384:A:AC	6:161075384_AC_A	6	161075384	1.98183e-12	16	16
167	42	6:161089307:C:T	rs56393506	6	161089307	2.15875e-09	1	1
168	43	7:6382794:A:G	rs6463550	7	6382794	1.50182e-11	51	46
169	43	7:6397631:G:T	rs9648590	7	6397631	1.4288e-08	38	37
170	43	7:6409818:A:G	rs10261256	7	6409818	7.17103e-14	96	95
171	43	7:6421021:C:CTT	7:6421021_CTT_C	7	6421021	3.66918e-11	62	59
172	43	7:6431933:C:G	rs702484	7	6431933	6.69281e-13	62	61
173	43	7:6436871:C:CA	7:6436871_CA_C	7	6436871	2.87251e-11	21	20
174	43	7:6443839:C:T	rs4720672	7	6443839	8.46861e-10	1	1
175	43	7:6445259:C:CT	rs759779762	7	6445259	5.95359e-09	3	2
176	43	7:6456091:C:T	rs13235365	7	6456091	4.10339e-15	71	67
177	44	7:100525805:A:G	rs13306969	7	100525805	1.62397e-08	25	25
178	44	7:100532540:C:T	rs10231941	7	100532540	2.46648e-08	19	19
179	45	7:113560607:A:T	rs7795394	7	113560607	1.76624e-08	265	258
180	46	8:9173209:A:G	rs7012637	8	9173209	7.07213e-16	2	2
181	46	8:9178821:C:G	rs10099512	8	9178821	5.05729e-13	10	10
182	46	8:9178921:A:G	rs12543276	8	9178921	2.4557e-17	37	37
183	46	8:9181611:A:G	rs2126263	8	9181611	4.20721e-32	14	13
184	46	8:9185179:C:G	rs34290760	8	9185179	9.07251e-11	1	1
185	46	8:9190564:C:T	rs76453951	8	9190564	7.43213e-22	39	36
186	46	8:9206069:A:G	rs10102352	8	9206069	1.65243e-15	3	3
187	46	8:9221376:C:T	rs114798927	8	9221376	1.65084e-13	24	22
188	46	8:9223532:G:T	rs13262846	8	9223532	1.78345e-09	24	24
189	46	8:9228403:A:C	rs7008413	8	9228403	3.90184e-14	10	8
190	46	8:9240101:A:T	rs7813278	8	9240101	1.17498e-12	3	3
191	47	8:19634556:C:G	rs7816670	8	19634556	3.67648e-09	47	47
192	47	8:19639365:C:T	rs7814983	8	19639365	1.05116e-12	18	18
193	47	8:19651457:C:G	rs6981571	8	19651457	3.89285e-09	29	29
194	47	8:19710468:C:T	rs4244456	8	19710468	3.97784e-10	4	4
195	47	8:19720395:G:T	rs2119693	8	19720395	2.04026e-12	3	3
196	47	8:19720833:C:T	rs10096561	8	19720833	5.41157e-13	7	7
197	47	8:19722204:A:G	rs117860853	8	19722204	1.74246e-10	1	1
198	47	8:19739974:A:G	rs7835544	8	19739974	2.06728e-08	5	5
199	47	8:19742204:A:T	rs73607783	8	19742204	6.11029e-20	33	29
200	47	8:19749349:G:T	rs17482338	8	19749349	2.01338e-14	146	146
201	47	8:19754304:C:CT	rs151133350	8	19754304	8.54765e-13	9	9
202	47	8:19777695:C:T	rs75218485	8	19777695	3.323e-11	1	1
203	47	8:19785656:A:G	rs7011846	8	19785656	1.1334e-14	1	1
204	47	8:19806671:C:G	rs8176337	8	19806671	1.64091e-14	27	27
205	47	8:19808030:A:G	rs74304285	8	19808030	8.20337e-31	20	19
206	47	8:19810787:A:C	rs343	8	19810787	2.96464e-23	4	4
207	47	8:19811417:C:T	rs253	8	19811417	2.77564e-09	3	3
208	47	8:19812812:C:T	rs263	8	19812812	1.34088e-32	8	8
209	47	8:19813529:A:G	rs268	8	19813529	3.60169e-23	5	4
210	47	8:19814289:C:T	rs276	8	19814289	1.87396e-13	1	1
211	47	8:19816934:C:T	rs301	8	19816934	4.68224e-37	1	1
212	47	8:19818773:G:T	rs117026536	8	19818773	1.8404e-37	111	107
213	47	8:19820480:C:T	rs76423146	8	19820480	1.35461e-16	25	23
214	47	8:19824896:G:T	rs9644636	8	19824896	4.63142e-11	1	1
215	47	8:19836487:A:AAC	8:19836487_AAC_A	8	19836487	3.95569e-10	1	1
216	47	8:19838387:C:CA	rs34406568	8	19838387	1.8805e-12	30	29
217	47	8:19838469:C:T	rs4464984	8	19838469	1.08465e-24	17	17
218	47	8:19849992:C:T	rs73600084	8	19849992	2.71975e-12	15	15
219	47	8:19864488:A:T	rs76933767	8	19864488	4.68909e-08	8	8
220	47	8:19865747:C:T	rs894211	8	19865747	1.5802e-46	97	97
221	47	8:19865843:A:G	rs894210	8	19865843	6.51797e-24	5	5
222	47	8:19870693:A:G	rs7005359	8	19870693	7.28197e-10	1	1
223	47	8:19870735:A:G	rs1569213	8	19870735	4.64618e-11	6	6
224	47	8:19876301:G:GA	rs34350207	8	19876301	5.06801e-24	32	31
225	47	8:19888586:C:T	rs138295898	8	19888586	4.39385e-14	2	2
226	47	8:19889399:G:T	rs78358410	8	19889399	4.48604e-20	25	25
227	47	8:19914598:A:C	rs6586891	8	19914598	2.80513e-22	16	15
228	47	8:19918553:A:G	rs35014088	8	19918553	1.6939e-10	1	1
229	47	8:19929197:T:TC	rs34669405	8	19929197	3.52002e-21	11	9
230	47	8:19936687:A:G	rs28597716	8	19936687	2.54064e-24	4	2
231	47	8:19937852:C:T	rs73667496	8	19937852	1.68594e-09	5	5
232	47	8:19939049:C:T	rs7015766	8	19939049	1.86845e-28	84	82
233	47	8:19942181:G:T	rs13263508	8	19942181	3.65028e-17	12	12
234	47	8:19943364:C:T	rs12676079	8	19943364	4.8591e-11	16	16
235	47	8:19944078:C:T	rs7004747	8	19944078	3.59862e-11	1	1
236	47	8:19951752:C:T	rs73600289	8	19951752	6.01288e-12	4	4
237	47	8:19955382:C:T	rs113149294	8	19955382	1.49572e-15	1	1
238	47	8:19974789:C:G	rs74737417	8	19974789	1.6322e-08	1	1
239	48	8:30879207:G:T	rs13278931	8	30879207	1.11581e-08	13	12
240	49	9:16734456:A:T	rs2383005	9	16734456	1.26973e-08	43	43
241	50	9:107589134:A:T	rs4149310	9	107589134	1.58352e-10	13	13
242	50	9:107589567:C:T	rs7024300	9	107589567	2.50271e-11	6	6
243	50	9:107669073:C:T	rs13284054	9	107669073	3.15455e-10	34	34
244	51	9:117067888:C:G	rs111548718	9	117067888	2.03885e-08	2	2
245	51	9:117085186:C:G	rs550478926	9	117085186	2.84872e-23	13	13
246	51	9:117121840:A:C	rs2787348	9	117121840	3.2886e-09	4	4
247	51	9:117133524:A:G	rs56294298	9	117133524	1.44466e-18	1	1
248	51	9:117149218:G:T	rs2787328	9	117149218	9.13535e-09	5	5
249	51	9:117167608:C:T	rs117421574	9	117167608	5.98323e-12	1	1
250	52	10:21774601:A:T	rs66934412	10	21774601	3.56056e-11	58	58
251	52	10:21830104:A:G	rs11012732	10	21830104	3.53543e-14	151	148
252	52	10:22019212:C:T	rs10828265	10	22019212	1.94922e-08	47	46
253	52	10:22277319:A:T	rs4748775	10	22277319	7.70916e-11	123	122
254	53	10:64799454:A:G	rs2136580	10	64799454	4.87383e-09	11	11
255	53	10:64821926:G:GA	rs540654016	10	64821926	4.52194e-08	425	5
256	53	10:64846841:C:T	rs10822129	10	64846841	3.45127e-08	66	64
257	53	10:65151268:T:TCAA	rs149727843	10	65151268	1.94825e-08	125	124
258	53	10:65319678:C:T	rs7898861	10	65319678	1.62668e-14	195	184
259	53	10:65366023:T:TTTTCTTTCTTTCTTTTTC	rs142517247	10	65366023	5.6286e-10	19	17
260	54	10:88141835:A:AAGAC	rs138337075	10	88141835	3.70768e-08	60	58
261	55	10:91002804:C:T	rs1412445	10	91002804	1.54525e-08	14	13
262	56	10:113883047:C:T	rs11195826	10	113883047	2.34908e-09	1	1
263	56	10:113903510:A:G	rs2792743	10	113903510	1.96992e-12	30	29
264	56	10:113934384:C:G	rs2803619	10	113934384	1.87603e-13	41	36
265	56	10:114124977:A:C	rs74563318	10	114124977	2.32986e-09	2	2
266	57	11:61129793:C:T	rs146156958	11	61129793	4.03095e-09	1	1
267	57	11:61198414:A:G	rs79387516	11	61198414	4.49786e-08	4	3
268	57	11:61281519:C:T	rs71490328	11	61281519	1.41723e-08	18	16
269	57	11:61282350:C:T	rs3741259	11	61282350	3.73459e-08	1	1
270	57	11:61295183:A:G	rs76507669	11	61295183	1.34832e-10	23	23
271	57	11:61309911:C:T	rs146563315	11	61309911	4.88632e-10	1	1
272	57	11:61351107:A:G	rs11230741	11	61351107	3.76786e-21	3	3
273	57	11:61359230:C:G	rs537584166	11	61359230	4.55645e-08	1	1
274	57	11:61368097:C:T	rs72914269	11	61368097	4.06331e-11	3	1
275	57	11:61376274:C:T	rs72914272	11	61376274	1.27472e-11	1	1
276	57	11:61382201:A:G	rs12786457	11	61382201	3.74902e-08	1	1
277	57	11:61391640:C:G	rs77990365	11	61391640	4.34511e-09	1	1
278	57	11:61399965:C:T	rs1791786	11	61399965	7.83094e-14	1	1
279	57	11:61410580:A:AAGACGGGTGGATCACCTG	11:61410580_AAGACGGGTGGATCACCTG_A	11	61410580	1.33011e-13	7	7
280	57	11:61418816:C:G	rs76376981	11	61418816	1.74265e-14	1	1
281	57	11:61425962:G:T	rs141884279	11	61425962	1.42084e-09	1	1
282	57	11:61429175:C:CT	11:61429175_CT_C	11	61429175	3.38035e-24	11	11
283	57	11:61446352:A:G	rs4963304	11	61446352	2.20758e-12	13	13
284	57	11:61456420:C:T	rs117186302	11	61456420	5.03167e-11	1	1
285	57	11:61460673:A:G	rs140007352	11	61460673	1.64952e-09	3	3
286	57	11:61464124:A:G	rs112687416	11	61464124	7.46331e-16	2	2
287	57	11:61464436:A:G	rs150156331	11	61464436	1.95461e-09	1	1
288	57	11:61464674:A:G	rs72918068	11	61464674	9.44776e-10	2	2
289	57	11:61483324:C:G	rs198435	11	61483324	1.34897e-20	42	42
290	57	11:61490245:A:G	rs17156254	11	61490245	3.41867e-14	28	26
291	57	11:61508379:A:G	rs198441	11	61508379	7.31742e-18	21	21
292	57	11:61513671:C:CAGAG	rs769908354	11	61513671	5.11386e-28	24	24
293	57	11:61515326:C:T	rs556261560	11	61515326	2.4041e-09	1	1
294	57	11:61519815:C:T	rs77053629	11	61519815	5.91684e-12	1	1
295	57	11:61524507:C:T	rs2238001	11	61524507	3.23461e-12	25	25
296	57	11:61525020:A:G	rs198459	11	61525020	8.85083e-43	3	3
297	57	11:61525567:C:G	rs543711028	11	61525567	5.82176e-12	2	1
298	57	11:61525730:A:G	rs198476	11	61525730	2.0379e-48	10	10
299	57	11:61527927:C:T	rs695186	11	61527927	2.64336e-37	8	8
300	57	11:61531810:A:G	rs79519287	11	61531810	5.475e-23	1	1
301	57	11:61537529:G:T	rs2269928	11	61537529	3.7419e-78	3	3
302	57	11:61538606:A:G	rs149804	11	61538606	3.10025e-57	8	7
303	57	11:61539691:A:G	rs628993	11	61539691	1.16327e-21	1	1
304	57	11:61542485:C:T	rs141627322	11	61542485	2.86571e-10	1	1
305	57	11:61548559:A:G	rs509360	11	61548559	1.09906e-136	1	1
306	57	11:61548874:A:G	rs174532	11	61548874	4.27272e-109	2	2
307	57	11:61553201:A:G	rs17762402	11	61553201	4.5145e-22	1	1
308	57	11:61556039:A:C	rs61896141	11	61556039	1.27327e-138	5	5
309	57	11:61557422:A:G	rs117110139	11	61557422	5.92152e-25	3	3
310	57	11:61557868:C:T	rs740006	11	61557868	1.52269e-34	1	1
311	57	11:61560035:C:T	rs7102974	11	61560035	2.65267e-11	1	1
312	57	11:61560261:C:T	rs412334	11	61560261	4.06151e-55	2	1
313	57	11:61561288:A:G	rs695867	11	61561288	9.01958e-20	6	6
314	57	11:61570073:C:T	rs75938339	11	61570073	7.2283e-13	1	1
315	57	11:61594164:C:T	rs174569	11	61594164	4.30632e-39	1	1
316	57	11:61597212:C:T	rs174570	11	61597212	1.59495e-228	2	2
317	57	11:61597461:C:T	rs78596000	11	61597461	4.7695e-35	8	8
318	57	11:61599991:C:T	rs11230803	11	61599991	2.47628e-13	5	5
319	57	11:61602003:C:G	rs174575	11	61602003	1.50164e-270	25	15
320	57	11:61605215:A:G	rs2072114	11	61605215	3.95053e-239	14	14
321	57	11:61605578:G:T	rs75992720	11	61605578	1.05242e-60	30	30
322	57	11:61607047:A:G	rs139957766	11	61607047	6.15392e-56	1	1
323	57	11:61611710:C:T	rs117983270	11	61611710	3.22382e-19	1	1
324	57	11:61621611:A:G	rs73487492	11	61621611	4.03976e-74	16	16
325	57	11:61623793:A:G	rs2526678	11	61623793	3.07102e-144	11	11
326	57	11:61624414:C:T	rs174602	11	61624414	1.10044e-91	1	1
327	57	11:61625723:C:CA	11:61625723_CA_C	11	61625723	1.51942e-270	21	21
328	57	11:61626065:C:CT	rs375725104	11	61626065	3.71832e-30	13	13
329	57	11:61626921:G:T	rs174605	11	61626921	1.28277e-169	6	6
330	57	11:61627960:C:T	rs74771917	11	61627960	1.32693e-18	4	4
331	57	11:61630104:A:G	rs174621	11	61630104	4.07199e-124	18	18
332	57	11:61631658:G:GT	11:61631658_GT_G	11	61631658	9.56082e-13	1	1
333	57	11:61633770:C:T	rs11539526	11	61633770	3.05508e-55	20	20
334	57	11:61635303:C:T	rs174624	11	61635303	3.64811e-08	1	1
335	57	11:61635427:C:T	rs181479770	11	61635427	4.52154e-66	3	3
336	57	11:61636664:A:G	rs79969098	11	61636664	7.17209e-11	1	1
337	57	11:61641542:G:T	rs174450	11	61641542	2.3778e-137	21	21
338	57	11:61641717:G:T	rs7115739	11	61641717	4.79426e-26	5	5
339	57	11:61645892:A:G	rs174452	11	61645892	7.64413e-25	2	1
340	57	11:61645967:C:G	rs174453	11	61645967	1.16217e-99	9	9
341	57	11:61647288:A:G	rs7942717	11	61647288	2.51547e-36	5	4
342	57	11:61652514:A:C	rs7394871	11	61652514	8.10909e-46	5	5
343	57	11:61656995:C:T	rs174458	11	61656995	1.93601e-214	22	22
344	57	11:61662448:C:T	rs116962591	11	61662448	4.06051e-19	1	1
345	57	11:61663691:A:G	rs174468	11	61663691	4.04908e-111	7	7
346	57	11:61670459:A:AC	11:61670459_AC_A	11	61670459	1.26832e-10	2	2
347	57	11:61670646:A:G	rs117828446	11	61670646	1.23533e-10	1	1
348	57	11:61671956:A:G	rs174472	11	61671956	5.73125e-30	3	3
349	57	11:61672265:C:T	rs174474	11	61672265	7.01448e-78	5	5
350	57	11:61672381:A:G	rs1076180	11	61672381	2.25752e-09	2	1
351	57	11:61675644:C:T	rs174477	11	61675644	1.36964e-64	5	5
352	57	11:61676505:C:T	rs61898562	11	61676505	2.86003e-09	1	1
353	57	11:61679346:C:T	rs117664091	11	61679346	1.03968e-09	1	1
354	57	11:61680870:C:T	rs540613	11	61680870	3.47563e-10	1	1
355	57	11:61685790:C:G	rs174480	11	61685790	3.11274e-19	1	1
356	57	11:61687130:A:G	rs76133863	11	61687130	4.21708e-10	1	1
357	57	11:61687454:A:G	rs11230827	11	61687454	5.48568e-09	3	3
358	57	11:61689412:A:G	rs149037697	11	61689412	2.39831e-16	1	1
359	57	11:61693684:C:T	rs11825591	11	61693684	5.83686e-15	1	1
360	57	11:61705521:C:T	rs2736601	11	61705521	4.62435e-25	8	8
361	57	11:61710547:A:G	rs74556176	11	61710547	1.12567e-13	15	14
362	57	11:61712131:C:T	rs2727261	11	61712131	2.74586e-38	4	4
363	57	11:61716357:A:G	rs74754540	11	61716357	9.59928e-09	3	2
364	57	11:61716395:C:G	rs174481	11	61716395	3.40412e-31	1	1
365	57	11:61719026:A:G	rs2736596	11	61719026	1.52323e-19	2	2
366	57	11:61721358:A:AAAAC	rs112657532	11	61721358	1.47609e-35	4	4
367	57	11:61722265:A:C	rs183176	11	61722265	2.16647e-09	18	17
368	57	11:61724583:G:T	rs195161	11	61724583	1.54304e-20	8	8
369	57	11:61730036:A:G	rs149698	11	61730036	1.5632e-11	11	11
370	57	11:61731324:C:CAA	rs56215258	11	61731324	2.35257e-26	27	27
371	57	11:61731727:C:T	rs1801621	11	61731727	8.81266e-11	27	27
372	57	11:61739142:C:G	rs57398279	11	61739142	4.4516e-12	11	11
373	57	11:61742244:C:CAA	11:61742244_CAA_C	11	61742244	2.76291e-30	15	15
374	57	11:61742972:C:T	rs117832375	11	61742972	2.55519e-09	2	2
375	57	11:61746274:G:T	rs76978219	11	61746274	3.3429e-09	3	3
376	57	11:61753023:A:AT	rs35686945	11	61753023	2.60272e-15	18	18
377	57	11:61765712:G:T	rs4963440	11	61765712	1.37276e-11	17	17
378	57	11:61776306:A:G	rs12576538	11	61776306	4.52906e-12	10	10
379	57	11:61782648:C:T	rs6591687	11	61782648	3.51853e-10	33	32
380	57	11:61791887:A:T	rs10897208	11	61791887	7.57206e-12	19	19
381	57	11:61796197:A:G	rs2203171	11	61796197	5.02277e-13	13	11
382	57	11:61805045:C:T	rs72924290	11	61805045	1.25168e-08	1	1
383	57	11:61805388:A:G	rs116920297	11	61805388	1.2146e-08	1	1
384	57	11:61806105:C:T	rs427354	11	61806105	3.35666e-09	2	1
385	57	11:61811441:A:G	rs259874	11	61811441	1.83356e-11	1	1
386	57	11:61812135:C:T	rs77407800	11	61812135	5.58031e-14	1	1
387	57	11:61815803:C:T	rs4963452	11	61815803	2.16863e-20	1	1
388	57	11:61819450:A:T	rs259888	11	61819450	7.44476e-17	22	22
389	57	11:61820726:C:T	rs12280008	11	61820726	2.53313e-09	4	4
390	57	11:61822720:A:AGGAGGT	rs750567872	11	61822720	1.20505e-20	13	13
391	57	11:61823630:C:T	rs12226389	11	61823630	4.3636e-15	15	13
392	57	11:61824298:A:G	rs147981159	11	61824298	1.23194e-08	1	1
393	57	11:61830169:C:G	rs387137	11	61830169	1.24285e-21	1	1
394	57	11:61848555:A:T	rs259869	11	61848555	3.54471e-08	5	5
395	57	11:61851204:C:T	rs11230896	11	61851204	1.53376e-11	1	1
396	57	11:61854361:C:G	rs10792328	11	61854361	3.4046e-13	2	2
397	57	11:61858135:G:T	rs2868725	11	61858135	3.61559e-09	12	12
398	57	11:61924287:C:CTT	rs34450617	11	61924287	5.38406e-12	65	61
399	57	11:61990939:C:T	rs3915312	11	61990939	2.41406e-08	6	4
400	57	11:62042337:A:C	rs7109767	11	62042337	8.89424e-09	10	10
401	57	11:62200482:A:G	rs145908530	11	62200482	1.59386e-12	1	1
402	58	11:65405600:G:T	rs2306363	11	65405600	1.54648e-08	6	6
403	58	11:65446388:A:AT	11:65446388_AT_A	11	65446388	1.61476e-08	86	86
404	58	11:65473798:A:C	rs10750766	11	65473798	4.13169e-10	1	1
405	58	11:65560620:C:T	rs642803	11	65560620	5.04391e-09	8	7
406	58	11:65733465:A:G	rs79177013	11	65733465	2.23015e-08	4	4
407	58	11:65934549:A:C	rs801733	11	65934549	3.52936e-08	11	9
408	59	11:68149280:C:T	rs76380214	11	68149280	2.01935e-09	2	2
409	59	11:68294017:A:G	rs17601808	11	68294017	4.88595e-14	5	5
410	59	11:68525539:C:T	rs149402055	11	68525539	5.60356e-14	1	1
411	59	11:68562328:C:T	rs2229738	11	68562328	3.37126e-46	1	1
412	59	11:68601974:C:G	rs597539	11	68601974	3.22668e-11	136	131
413	59	11:68613864:C:T	rs4365062	11	68613864	3.22515e-10	43	43
414	59	11:68614062:G:T	rs483148	11	68614062	5.2949e-15	4	4
415	59	11:68650234:C:T	rs11228395	11	68650234	1.2911e-08	96	90
416	59	11:68761348:A:G	rs117476044	11	68761348	1.71468e-09	1	1
417	60	11:75440535:G:T	rs10899104	11	75440535	4.77143e-17	9	9
418	60	11:75447799:T:TA	rs550903122	11	75447799	2.6623e-09	14	14
419	60	11:75450576:C:T	rs673335	11	75450576	1.79476e-44	19	19
420	60	11:75457950:A:C	rs10160802	11	75457950	5.91646e-37	166	160
421	60	11:75463779:G:T	rs190387940	11	75463779	1.41307e-11	1	1
422	60	11:75463955:A:T	rs12221567	11	75463955	3.7014e-12	1	1
423	60	11:75474006:C:T	rs117249464	11	75474006	9.81863e-15	2	2
424	60	11:75518965:A:C	rs150420544	11	75518965	9.52918e-14	6	6
425	60	11:75531695:C:T	rs10899133	11	75531695	1.25178e-33	117	112
426	60	11:75537738:C:CT	11:75537738_CT_C	11	75537738	1.60995e-26	76	74
427	60	11:75539742:G:GTA	11:75539742_GTA_G	11	75539742	4.18886e-28	116	111
428	60	11:75549040:A:G	rs117008109	11	75549040	1.48435e-11	1	1
429	60	11:75550909:G:T	rs72997672	11	75550909	2.62173e-12	1	1
430	60	11:75552129:C:T	rs11236557	11	75552129	1.65332e-10	4	3
431	60	11:75553487:C:CT	11:75553487_CT_C	11	75553487	1.21034e-19	1	1
432	60	11:75569267:A:G	rs7119809	11	75569267	4.84511e-09	3	3
433	60	11:75571097:C:G	rs12278909	11	75571097	9.07346e-13	7	7
434	61	11:116708413:C:T	rs670	11	116708413	1.28707e-13	126	122
435	61	11:116710968:A:G	rs613808	11	116710968	6.47386e-15	71	66
436	61	11:116715688:A:G	rs1145207	11	116715688	6.13742e-09	18	18
437	61	11:116727936:A:T	rs625145	11	116727936	2.93454e-20	147	139
438	61	11:116733789:C:CA	11:116733789_CA_C	11	116733789	1.51612e-15	3	3
439	61	11:116762583:C:G	rs525302	11	116762583	1.01776e-08	13	13
440	61	11:116803634:C:G	rs118138924	11	116803634	2.73861e-08	4	4
441	61	11:116806412:C:T	rs2513094	11	116806412	5.99217e-11	118	110
442	61	11:116845104:C:T	rs17120197	11	116845104	2.10631e-08	124	120
443	61	11:116922854:A:G	rs78442878	11	116922854	1.72585e-11	43	43
444	61	11:116933363:G:GA	rs202207736	11	116933363	2.6897e-08	60	49
445	62	12:66199734:A:G	rs2947793	12	66199734	8.76319e-09	71	71
446	63	12:84615054:C:T	rs113009975	12	84615054	4.22078e-08	315	305
447	64	12:98908959:A:G	rs73136483	12	98908959	2.70074e-08	52	49
448	65	12:112007756:C:T	rs653178	12	112007756	1.35286e-08	32	25
449	65	12:113035270:C:T	rs61942275	12	113035270	2.45422e-08	10	9
450	66	13:58257667:A:T	rs6561937	13	58257667	1.60241e-09	21	19
451	66	13:58354282:T:TA	13:58354282_TA_T	13	58354282	4.25011e-10	196	188
452	66	13:58609759:G:GT	rs112840133	13	58609759	1.36926e-08	97	95
453	66	13:58715219:A:G	rs1073242	13	58715219	6.15591e-09	11	11
454	67	14:24823240:C:T	rs79260133	14	24823240	2.29846e-08	19	19
455	68	14:58755574:A:C	rs2233754	14	58755574	8.55966e-09	11	11
456	69	14:94551345:G:GA	14:94551345_GA_G	14	94551345	9.5827e-12	4	4
457	69	14:94700251:T:TA	14:94700251_TA_T	14	94700251	1.38991e-21	3	3
458	69	14:94784618:C:T	rs61980636	14	94784618	6.11117e-17	10	10
459	69	14:94844947:C:T	rs28929474	14	94844947	1.98255e-62	2	2
460	69	14:94847262:A:T	rs17580	14	94847262	1.38968e-17	7	7
461	69	14:94854041:A:G	rs7149605	14	94854041	1.35535e-12	1	1
462	69	14:94863636:A:C	rs7151526	14	94863636	4.29331e-27	1	1
463	69	14:94873695:C:G	rs35306951	14	94873695	5.83047e-11	3	3
464	69	14:94877868:C:T	rs112963922	14	94877868	1.05175e-18	1	1
465	69	14:94904542:C:T	rs72692809	14	94904542	1.67542e-08	3	3
466	69	14:94930662:A:T	rs8015260	14	94930662	4.61008e-08	2	2
467	70	15:41782728:A:C	rs12440067	15	41782728	1.20795e-08	41	41
468	71	15:58549952:G:T	rs72739122	15	58549952	5.82905e-15	8	8
469	71	15:58549954:A:C	rs35348919	15	58549954	2.1804e-09	42	39
470	71	15:58561679:G:GAAAAAA	15:58561679_GAAAAAA_G	15	58561679	1.26609e-12	4	4
471	71	15:58568716:C:T	rs62001677	15	58568716	9.13272e-20	24	24
472	71	15:58572034:A:AAG	rs35717353	15	58572034	8.78373e-10	13	13
473	71	15:58574993:A:G	rs149299515	15	58574993	2.64435e-08	1	1
474	71	15:58577163:A:G	rs10162642	15	58577163	1.06642e-11	6	6
475	71	15:58586129:C:T	rs1318175	15	58586129	6.60101e-16	14	14
476	71	15:58626071:A:G	rs55700245	15	58626071	1.25065e-10	25	25
477	71	15:58670135:C:T	rs145347194	15	58670135	1.40139e-18	1	1
478	71	15:58671765:G:T	rs1601935	15	58671765	7.18154e-47	8	8
479	71	15:58677395:A:T	rs11071377	15	58677395	1.73595e-30	12	12
480	71	15:58680178:C:T	rs261291	15	58680178	2.42326e-57	20	20
481	71	15:58682690:A:G	rs34718390	15	58682690	2.22366e-08	2	2
482	71	15:58684154:A:T	rs16940168	15	58684154	3.86882e-13	30	29
483	71	15:58687252:G:GA	15:58687252_GA_G	15	58687252	1.01256e-35	21	21
484	71	15:58687880:C:T	rs493258	15	58687880	1.14644e-39	18	18
485	71	15:58692202:A:C	rs12708454	15	58692202	2.71885e-20	3	3
486	71	15:58699937:C:T	rs13329672	15	58699937	9.40132e-27	10	10
487	71	15:58705029:C:T	rs402465	15	58705029	1.3738e-08	2	2
488	71	15:58706911:A:G	rs62000869	15	58706911	1.25736e-15	4	4
489	71	15:58709750:A:G	rs55696635	15	58709750	3.41081e-25	20	20
490	71	15:58710627:A:C	rs11071380	15	58710627	8.06491e-33	7	7
491	71	15:58712973:C:T	rs11858279	15	58712973	2.82494e-26	9	9
492	71	15:58716615:G:T	rs375372	15	58716615	5.38837e-14	1	1
493	71	15:58721614:A:G	rs11071381	15	58721614	2.14352e-12	9	8
494	71	15:58723479:C:T	rs1077834	15	58723479	2.05589e-66	19	19
495	71	15:58723709:C:T	rs35511894	15	58723709	6.41206e-09	1	1
496	71	15:58724706:A:G	rs11632618	15	58724706	5.9434e-10	1	1
497	71	15:58727279:C:T	rs261333	15	58727279	2.35e-17	8	7
498	71	15:58727687:C:T	rs62000939	15	58727687	7.89849e-09	8	8
499	71	15:58728067:A:G	rs72740877	15	58728067	9.51028e-15	1	1
500	71	15:58731567:A:G	rs261341	15	58731567	5.03239e-39	9	7
501	71	15:58737661:A:C	rs488490	15	58737661	2.02245e-31	15	15
502	71	15:58740588:C:T	rs8023503	15	58740588	4.03555e-10	8	8
503	71	15:58741384:C:G	rs572410	15	58741384	5.40631e-35	7	7
504	71	15:58743709:C:T	rs8041059	15	58743709	7.19386e-13	7	7
505	72	16:14493575:A:G	rs9941229	16	14493575	3.28647e-10	2	2
506	72	16:14493828:C:G	rs67951111	16	14493828	7.54929e-11	10	10
507	72	16:14535694:A:T	rs147359464	16	14535694	4.90624e-09	2	2
508	72	16:14565388:C:T	rs72787634	16	14565388	1.01348e-10	100	96
509	72	16:14683638:C:T	rs12934743	16	14683638	1.29147e-14	7	5
510	72	16:14705001:C:G	rs12928399	16	14705001	3.89116e-18	12	10
511	72	16:14731218:A:AT	rs371648077	16	14731218	8.94093e-12	5	5
512	72	16:15129940:C:T	rs3198697	16	15129940	5.3556e-29	4	1
513	72	16:15131076:A:G	rs1121	16	15131076	2.1018e-47	55	42
514	72	16:15139594:C:T	rs34955778	16	15139594	2.71651e-40	1	1
515	72	16:15171448:C:G	rs35512524	16	15171448	1.91392e-23	11	8
516	72	16:15172118:C:T	rs11644601	16	15172118	1.7024e-38	7	5
517	72	16:15179788:A:G	rs35429473	16	15179788	2.50613e-16	3	1
518	72	16:15183462:C:T	rs8048552	16	15183462	4.6999e-08	2	1
519	72	16:15184067:T:TA	rs59267950	16	15184067	3.85895e-11	15	8
520	72	16:15240914:A:G	rs76084296	16	15240914	1.33848e-09	6	1
521	72	16:15285027:G:T	rs11075260	16	15285027	2.02404e-11	2	2
522	72	16:15303093:A:G	rs11075261	16	15303093	3.99224e-20	22	19
523	72	16:15325529:C:T	rs71374786	16	15325529	2.31323e-19	20	17
524	72	16:15400108:C:T	rs3867518	16	15400108	6.48375e-19	22	19
525	72	16:15415763:A:G	rs367919655	16	15415763	3.68544e-17	14	11
526	72	16:15474924:A:G	rs140014347	16	15474924	9.45099e-12	1	1
527	72	16:15499531:C:T	rs141502961	16	15499531	1.34141e-16	5	2
528	72	16:15520688:C:T	rs8053048	16	15520688	2.04772e-08	5	5
529	72	16:15535071:C:T	rs153799	16	15535071	8.86973e-09	4	4
530	72	16:15545022:C:T	rs222133	16	15545022	2.13928e-08	12	11
531	72	16:15553054:A:G	rs153804	16	15553054	4.82655e-11	22	21
532	72	16:15558342:A:G	rs153808	16	15558342	2.75661e-18	41	38
533	72	16:15566536:T:TC	rs766485929	16	15566536	1.53771e-10	1	1
534	72	16:15577404:C:T	rs11075270	16	15577404	2.33988e-12	10	10
535	72	16:15599046:C:CT	16:15599046_CT_C	16	15599046	1.94197e-08	33	33
536	72	16:15631215:A:AT	16:15631215_AT_A	16	15631215	7.71173e-09	6	6
537	72	16:15635759:T:TA	16:15635759_TA_T	16	15635759	2.70752e-09	1	1
538	72	16:15660326:A:G	rs34072053	16	15660326	9.02162e-09	2	2
539	72	16:15838940:C:G	rs2384934	16	15838940	7.87757e-12	2	2
540	72	16:15843965:A:G	rs79295535	16	15843965	1.31073e-08	25	25
541	73	16:28231584:C:CT	16:28231584_CT_C	16	28231584	8.09135e-09	206	187
542	73	16:28348344:A:G	rs2466826	16	28348344	1.31608e-08	334	244
543	73	16:28577931:C:T	rs497523	16	28577931	8.27316e-09	12	12
544	73	16:28704506:A:ATTT	16:28704506_ATTT_A	16	28704506	3.89388e-10	353	266
545	73	16:28829228:A:G	rs28888764	16	28829228	5.2792e-09	41	41
546	73	16:28863596:C:CAT	16:28863596_CAT_C	16	28863596	1.2099e-08	105	100
547	74	16:30337208:A:T	rs71389464	16	30337208	4.9369e-08	75	71
548	75	16:51163120:C:G	rs35084376	16	51163120	4.17436e-08	1	1
549	75	16:51164608:C:T	rs1420580	16	51164608	1.54241e-10	17	17
550	75	16:51185924:T:TA	16:51185924_TA_T	16	51185924	1.28137e-09	14	13
551	75	16:51208161:A:G	rs34419562	16	51208161	5.07725e-10	1	1
552	75	16:51210495:C:T	rs2193098	16	51210495	4.59691e-12	4	4
553	76	16:56985139:A:G	rs9989419	16	56985139	3.70492e-10	2	2
554	76	16:56985555:A:G	rs12448528	16	56985555	3.28078e-10	1	1
555	76	16:56988044:C:T	rs173539	16	56988044	8.85916e-11	14	13
556	76	16:56989830:A:G	rs12923459	16	56989830	2.66317e-09	2	2
557	76	16:56993211:C:T	rs12708967	16	56993211	1.62123e-09	4	4
558	76	16:56996645:G:GCC	16:56996645_GCC_G	16	56996645	5.25388e-09	14	14
559	76	16:56997233:A:G	rs1864163	16	56997233	1.06739e-10	9	8
560	76	16:57000938:A:G	rs118146573	16	57000938	3.9463e-09	1	1
561	76	16:57010486:C:T	rs117427818	16	57010486	2.01907e-09	2	2
562	77	16:67449831:A:G	rs7206718	16	67449831	7.0051e-09	10	10
563	77	16:67691668:A:G	rs6979	16	67691668	3.742e-12	14	14
564	77	16:67940350:A:G	rs55781197	16	67940350	1.17144e-11	332	323
565	77	16:68167787:A:T	rs9939821	16	68167787	1.0895e-09	308	300
566	78	16:68887845:C:T	rs9888837	16	68887845	1.64639e-09	36	36
567	78	16:69528169:C:G	rs78977226	16	69528169	4.1587e-08	25	23
568	78	16:69861057:G:GA	rs555625140	16	69861057	1.44029e-08	109	106
569	78	16:69884619:A:T	rs8057620	16	69884619	9.96676e-12	102	98
570	78	16:69929137:A:G	rs7200005	16	69929137	2.99695e-09	76	71
571	78	16:70201962:A:G	rs56272145	16	70201962	4.02371e-11	19	16
572	78	16:70384434:C:T	rs80229424	16	70384434	9.92688e-13	3	3
573	78	16:70474193:C:T	rs77797599	16	70474193	1.56009e-10	2	2
574	78	16:70724001:G:T	rs11648765	16	70724001	1.85641e-13	2	2
575	78	16:70729954:C:T	rs62047964	16	70729954	2.92142e-08	16	11
576	78	16:70807284:C:T	rs74340438	16	70807284	2.60965e-08	2	2
577	78	16:70816893:C:T	rs1875941	16	70816893	1.44586e-09	2	2
578	78	16:70825649:C:T	rs11646091	16	70825649	1.87355e-12	7	2
579	78	16:70906350:C:T	rs55910435	16	70906350	8.72455e-09	2	1
580	78	16:70921184:A:C	rs145408202	16	70921184	6.84931e-12	3	3
581	78	16:70956315:C:T	rs145090930	16	70956315	3.83426e-14	5	4
582	78	16:71032963:A:G	rs1004330	16	71032963	9.0836e-13	4	1
583	78	16:71208058:C:CT	16:71208058_CT_C	16	71208058	2.30554e-09	1	1
584	78	16:71234001:A:G	rs116920614	16	71234001	9.19702e-15	2	2
585	78	16:71335679:C:T	rs2288044	16	71335679	1.33466e-10	1	1
586	78	16:71396901:A:G	rs8059488	16	71396901	9.73033e-16	32	31
587	78	16:71396960:A:G	rs62055046	16	71396960	1.6159e-09	16	14
588	78	16:71398123:A:T	rs117671439	16	71398123	2.61655e-08	1	1
589	78	16:71406147:A:G	rs148260825	16	71406147	2.38092e-10	2	2
590	78	16:71410997:A:G	rs4291906	16	71410997	6.9472e-11	14	14
591	78	16:71416064:G:T	rs28435976	16	71416064	1.00975e-15	4	4
592	78	16:71427627:C:T	rs67915813	16	71427627	2.36344e-11	7	7
593	78	16:71435752:A:G	rs12929335	16	71435752	5.39167e-10	49	48
594	78	16:71440719:A:G	rs12927445	16	71440719	4.556e-08	3	3
595	78	16:71443219:C:T	rs35166226	16	71443219	6.06702e-23	50	46
596	78	16:71460372:A:G	rs2033251	16	71460372	5.01398e-10	11	11
597	78	16:71465028:A:G	rs146843300	16	71465028	1.5095e-21	2	2
598	78	16:71493165:C:T	rs16973000	16	71493165	8.6521e-25	1	1
599	78	16:71499892:G:GAGAAAGAGAA	16:71499892_GAGAAAGAGAA_G	16	71499892	5.97939e-16	1	1
600	78	16:71506983:A:G	rs8044168	16	71506983	6.37755e-13	10	10
601	78	16:71509685:C:G	rs2288489	16	71509685	1.99221e-18	6	6
602	78	16:71555801:A:G	rs28372238	16	71555801	1.64753e-09	30	29
603	78	16:71571282:A:G	rs117753658	16	71571282	1.56439e-13	4	2
604	78	16:71583859:C:T	rs2434885	16	71583859	1.10186e-52	1	1
605	78	16:71620921:A:G	rs77695932	16	71620921	1.9096e-37	16	16
606	78	16:71625831:C:G	rs150851429	16	71625831	6.70711e-25	4	4
607	78	16:71634811:A:T	rs4788815	16	71634811	6.2618e-52	3	3
608	78	16:71635836:A:C	rs11641811	16	71635836	7.68704e-40	2	2
609	78	16:71639418:A:G	rs9746832	16	71639418	1.77108e-30	1	1
610	78	16:71644085:C:T	rs71403860	16	71644085	4.51858e-14	4	4
611	78	16:71646079:C:CT	rs377506899	16	71646079	1.12299e-24	148	144
612	78	16:71654550:C:T	rs72799830	16	71654550	8.26509e-19	16	16
613	78	16:71704097:C:T	rs76344704	16	71704097	2.13226e-31	40	40
614	78	16:71749624:C:G	rs147617968	16	71749624	6.55591e-16	9	9
615	78	16:71752703:C:T	rs148606069	16	71752703	1.32376e-09	4	3
616	78	16:71770655:A:ATT	16:71770655_ATT_A	16	71770655	2.67339e-32	2	2
617	78	16:71783729:A:T	rs117079376	16	71783729	8.55384e-13	5	4
618	78	16:71790753:A:G	rs139701920	16	71790753	5.73279e-09	21	20
619	78	16:71826025:C:T	rs76095103	16	71826025	2.54034e-29	8	8
620	78	16:71830922:C:T	rs61451008	16	71830922	2.00414e-09	59	58
621	78	16:71837826:C:CA	rs752870767	16	71837826	1.7935e-13	1	1
622	78	16:71845847:C:G	rs11865615	16	71845847	3.24286e-26	1	1
623	78	16:71852833:A:C	rs62056490	16	71852833	3.32625e-19	129	128
624	78	16:71878831:A:G	rs143163066	16	71878831	1.70397e-28	4	4
625	78	16:71885423:A:G	rs61747555	16	71885423	6.39251e-10	17	17
626	78	16:71892471:A:G	rs4788565	16	71892471	9.11929e-12	6	4
627	78	16:71895053:A:G	rs141564623	16	71895053	6.60189e-12	5	5
628	78	16:71907561:A:T	rs55702379	16	71907561	3.47093e-40	187	177
629	78	16:71933091:A:T	rs8055655	16	71933091	3.45744e-14	1	1
630	78	16:71978643:C:T	rs12926905	16	71978643	1.97218e-08	19	19
631	78	16:71986995:A:G	rs12708919	16	71986995	2.93889e-52	27	22
632	78	16:71991961:C:G	rs11647947	16	71991961	1.13769e-24	20	20
633	78	16:71993386:A:T	rs4788584	16	71993386	9.03709e-50	157	151
634	78	16:71995427:A:G	rs34679758	16	71995427	2.58485e-26	12	12
635	78	16:71998772:A:G	rs12919803	16	71998772	1.65694e-26	1	1
636	78	16:72003077:G:T	rs138526434	16	72003077	3.2205e-39	11	11
637	78	16:72009676:G:T	rs12931964	16	72009676	7.5943e-18	3	2
638	78	16:72015699:C:G	rs141455148	16	72015699	1.53261e-19	8	8
639	78	16:72022821:A:G	rs12934297	16	72022821	1.54393e-14	19	19
640	78	16:72024339:C:T	rs116992380	16	72024339	7.02401e-21	1	1
641	78	16:72028112:A:G	rs34150651	16	72028112	1.05016e-13	7	7
642	78	16:72029008:G:T	rs11645582	16	72029008	4.67494e-42	35	35
643	78	16:72030439:A:G	rs7202724	16	72030439	2.36232e-23	1	1
644	78	16:72030580:C:T	rs9938539	16	72030580	1.40636e-18	1	1
645	78	16:72036176:T:TA	rs11378439	16	72036176	8.93943e-32	16	16
646	78	16:72045762:T:TGAA	16:72045762_TGAA_T	16	72045762	5.04904e-23	1	1
647	78	16:72046268:C:G	rs1465457	16	72046268	1.69134e-41	40	37
648	78	16:72050480:C:T	rs11864453	16	72050480	7.42827e-23	73	71
649	78	16:72053914:C:T	rs113348449	16	72053914	1.8692e-10	30	30
650	78	16:72054984:G:T	rs1862752	16	72054984	2.95058e-16	25	24
651	78	16:72059840:C:T	rs117350940	16	72059840	1.9772e-16	6	2
652	78	16:72075593:A:T	rs12924886	16	72075593	2.81116e-93	10	9
653	78	16:72078485:C:T	rs76057084	16	72078485	6.662e-16	4	4
654	78	16:72078997:A:T	rs113811215	16	72078997	7.77596e-21	10	10
655	78	16:72089165:A:G	rs2236765	16	72089165	1.16867e-27	93	88
656	78	16:72094348:A:G	rs5475	16	72094348	2.93585e-12	45	42
657	78	16:72105965:C:T	rs217184	16	72105965	1.32257e-108	3	3
658	78	16:72110323:G:T	rs146254843	16	72110323	2.25987e-21	50	49
659	78	16:72119422:C:T	rs117783250	16	72119422	7.64347e-12	2	2
660	78	16:72124311:C:T	rs117069901	16	72124311	7.04524e-13	5	5
661	78	16:72127867:C:G	rs111742588	16	72127867	3.22616e-09	1	1
662	78	16:72142038:G:T	rs36033103	16	72142038	1.24583e-13	8	8
663	78	16:72144174:C:T	rs9302635	16	72144174	5.7202e-38	12	12
664	78	16:72147186:C:T	rs30432	16	72147186	3.70347e-25	9	9
665	78	16:72153518:A:G	rs186286	16	72153518	5.74569e-64	4	4
666	78	16:72154509:C:T	rs4788460	16	72154509	9.06027e-35	5	5
667	78	16:72164945:C:T	rs79636708	16	72164945	3.32326e-08	2	1
668	78	16:72177975:G:T	rs72787084	16	72177975	1.09409e-19	3	3
669	78	16:72179568:C:T	rs56960650	16	72179568	4.32633e-35	2	2
670	78	16:72193522:A:T	rs71386951	16	72193522	3.07224e-41	52	47
671	78	16:72203192:C:T	rs217176	16	72203192	1.96812e-21	1	1
672	78	16:72217018:A:C	rs61483465	16	72217018	2.18371e-28	4	4
673	78	16:72224545:A:G	rs117934355	16	72224545	7.08157e-12	20	7
674	78	16:72226318:G:T	rs12930285	16	72226318	5.27429e-16	42	42
675	78	16:72230365:A:T	rs10492816	16	72230365	3.22995e-16	2	2
676	78	16:72234132:A:G	rs140845518	16	72234132	1.17051e-13	25	24
677	78	16:72235076:C:G	rs7203307	16	72235076	3.09028e-28	1	1
678	78	16:72242247:A:AAATCACAGACT	rs111676531	16	72242247	1.57136e-25	14	14
679	78	16:72245597:A:G	rs8051717	16	72245597	1.07427e-14	2	2
680	78	16:72251288:A:T	rs811053	16	72251288	6.67641e-17	1	1
681	78	16:72251396:A:G	rs76162686	16	72251396	1.92054e-18	2	2
682	78	16:72252358:C:T	rs148670059	16	72252358	1.02893e-09	3	3
683	78	16:72252752:A:G	rs9938506	16	72252752	6.83212e-21	1	1
684	78	16:72253451:C:CG	rs146377069	16	72253451	1.87335e-15	1	1
685	78	16:72253453:G:GC	rs113935451	16	72253453	1.19538e-22	13	13
686	78	16:72256903:C:T	rs12934528	16	72256903	5.56704e-48	4	4
687	78	16:72257540:A:G	rs17668674	16	72257540	8.56154e-11	19	19
688	78	16:72260154:C:T	rs811048	16	72260154	1.20058e-08	3	3
689	78	16:72271340:T:TA	rs563738354	16	72271340	3.46481e-17	8	8
690	78	16:72274908:C:G	rs9930820	16	72274908	2.29201e-10	3	3
691	78	16:72279476:A:G	rs74828558	16	72279476	3.66948e-09	17	17
692	78	16:72314865:A:AC	16:72314865_AC_A	16	72314865	1.61759e-15	9	9
693	78	16:72318366:C:T	rs79570224	16	72318366	5.59876e-19	55	55
694	78	16:72327918:A:G	rs8047074	16	72327918	4.49321e-11	26	26
695	78	16:72333127:A:G	rs17606532	16	72333127	6.2289e-22	28	25
696	78	16:72347389:A:G	rs17669981	16	72347389	5.07981e-23	5	5
697	78	16:72350555:A:G	rs145011997	16	72350555	6.36682e-10	8	4
698	78	16:72373845:C:T	rs61551446	16	72373845	2.56679e-16	1	1
699	78	16:72388910:G:T	rs1559360	16	72388910	1.83994e-09	37	35
700	78	16:72415010:A:G	rs78496187	16	72415010	4.57719e-09	5	5
701	78	16:72435481:C:T	rs806741	16	72435481	2.58726e-10	67	67
702	78	16:72435701:C:T	rs12149769	16	72435701	2.10565e-13	9	9
703	78	16:72494989:A:T	rs148073688	16	72494989	2.2757e-12	23	23
704	78	16:72512488:A:AC	rs398100284	16	72512488	8.40457e-14	5	5
705	78	16:72530828:C:T	rs212174	16	72530828	4.22487e-12	4	4
706	78	16:72564151:A:ATGTG	16:72564151_ATGTG_A	16	72564151	2.26171e-09	24	24
707	78	16:72570004:G:T	rs145519777	16	72570004	2.67801e-09	87	87
708	78	16:72595796:C:T	rs117276692	16	72595796	6.35435e-11	87	85
709	78	16:72641774:C:CA	rs557867730	16	72641774	9.23853e-13	1	1
710	78	16:72645121:C:CA	16:72645121_CA_C	16	72645121	1.44923e-09	1	1
711	78	16:72731062:A:G	rs74739802	16	72731062	2.77964e-09	1	1
712	78	16:72756101:G:T	rs10500569	16	72756101	1.31114e-10	15	15
713	78	16:72777225:A:G	rs12598219	16	72777225	1.06813e-20	8	8
714	78	16:72785303:C:T	rs292936	16	72785303	1.18223e-08	5	5
715	78	16:72819720:G:GAAAA	16:72819720_GAAAA_G	16	72819720	5.38786e-13	29	29
716	78	16:72912880:A:G	rs17679693	16	72912880	4.08018e-10	1	1
717	78	16:72913858:A:G	rs62053185	16	72913858	9.33851e-09	38	38
718	79	16:75277780:A:G	rs3826110	16	75277780	2.84235e-08	69	69
719	80	16:79755446:A:G	rs4575545	16	79755446	1.05353e-12	102	102
720	81	17:21279498:A:G	rs71373622	17	21279498	2.53586e-08	5	5
721	82	17:40532598:G:GT	rs144672211	17	40532598	1.13506e-08	41	41
722	82	17:40748547:G:T	rs79677630	17	40748547	5.79928e-09	5	4
723	83	17:41914714:A:AC	17:41914714_AC_A	17	41914714	3.17005e-09	1	1
724	83	17:41926126:C:T	rs72836561	17	41926126	2.37517e-13	4	4
725	84	17:47006066:T:TTGA	rs144120233	17	47006066	3.42526e-08	18	18
726	84	17:47012551:C:G	rs55917610	17	47012551	1.84198e-10	64	60
727	84	17:47034419:A:G	rs12603969	17	47034419	1.23001e-08	168	159
728	84	17:47060322:A:C	rs35895680	17	47060322	8.13119e-09	4	4
729	84	17:47118523:A:G	rs4073893	17	47118523	1.97254e-10	35	34
730	85	17:72688028:A:G	rs9916458	17	72688028	5.68913e-09	21	20
731	85	17:72693042:T:TGTTTGGTTTG	17:72693042_TGTTTGGTTTG_T	17	72693042	4.21362e-08	1	1
732	85	17:72696280:C:CAATA	17:72696280_CAATA_C	17	72696280	5.32465e-09	5	5
733	85	17:72699384:A:C	rs749780	17	72699384	1.89877e-09	9	9
734	85	17:72704843:C:G	rs11077761	17	72704843	2.13496e-08	16	16
735	85	17:72725864:A:C	rs11658622	17	72725864	4.21102e-11	10	10
736	86	17:76392144:A:G	rs17561950	17	76392144	5.21172e-10	25	17
737	86	17:76402116:A:G	rs2376584	17	76402116	4.47467e-11	25	18
738	87	18:2995194:G:GA	rs776972415	18	2995194	1.0854e-08	23	20
739	88	18:46486011:A:G	rs138215167	18	46486011	1.27365e-09	3	3
740	88	18:46541607:A:G	rs9953300	18	46541607	4.83555e-14	2	1
741	88	18:46578242:A:C	rs74489351	18	46578242	2.75402e-49	11	3
742	88	18:46727935:C:T	rs72925817	18	46727935	3.8963e-13	4	4
743	88	18:47033207:C:T	rs12963212	18	47033207	2.43115e-12	40	36
744	88	18:47037372:A:AT	18:47037372_AT_A	18	47037372	2.48219e-09	2	2
745	88	18:47052736:T:TTTATTATTATTATTA	rs113258273	18	47052736	3.23212e-14	36	35
746	88	18:47054073:C:G	rs6507928	18	47054073	1.50849e-13	5	4
747	88	18:47066144:A:C	rs80204526	18	47066144	4.54762e-52	2	2
748	88	18:47082830:A:C	rs56341437	18	47082830	1.91966e-11	17	17
749	88	18:47085440:C:T	rs12966382	18	47085440	5.50037e-24	1	1
750	88	18:47096016:A:G	rs1320700	18	47096016	3.38513e-23	16	16
751	88	18:47097683:C:T	rs8094774	18	47097683	2.07914e-13	8	8
752	88	18:47109955:A:G	rs77960347	18	47109955	2.33945e-66	2	2
753	88	18:47118398:C:T	rs9958734	18	47118398	2.73634e-15	29	29
754	88	18:47121316:G:T	rs17798991	18	47121316	2.69581e-10	17	17
755	88	18:47122943:G:T	rs62101702	18	47122943	2.19611e-18	12	12
756	88	18:47131684:C:T	rs7244158	18	47131684	5.33484e-09	2	2
757	88	18:47134166:A:T	rs28873777	18	47134166	1.90031e-18	13	13
758	88	18:47134175:C:T	rs10853582	18	47134175	7.68076e-28	5	5
759	88	18:47139676:C:G	rs28666039	18	47139676	4.59208e-18	11	11
760	88	18:47143893:C:T	rs1016563	18	47143893	1.28788e-18	2	2
761	88	18:47144223:A:T	rs4121823	18	47144223	1.34397e-44	2	2
762	88	18:47145202:A:G	rs12958839	18	47145202	2.55583e-12	7	7
763	88	18:47147746:A:G	rs1105654	18	47147746	4.92498e-41	5	5
764	88	18:47148299:C:T	rs7229377	18	47148299	1.43491e-27	1	1
765	88	18:47148406:C:G	rs34802337	18	47148406	7.18174e-27	1	1
766	88	18:47148875:A:T	rs11663245	18	47148875	2.80878e-21	3	3
767	88	18:47148886:C:T	rs73959582	18	47148886	2.19612e-31	1	1
768	88	18:47149023:C:T	rs35311766	18	47149023	3.25537e-15	2	2
769	88	18:47149635:A:C	rs7235080	18	47149635	7.55226e-35	1	1
770	88	18:47155917:A:G	rs11662059	18	47155917	1.09867e-13	1	1
771	88	18:47157439:C:T	rs2000826	18	47157439	1.26405e-21	6	6
772	88	18:47160814:A:G	rs7228085	18	47160814	6.3368e-25	1	1
773	88	18:47166098:A:G	rs4939882	18	47166098	3.0792e-13	7	7
774	88	18:47166694:A:G	rs9947684	18	47166694	1.2891e-43	6	6
775	88	18:47167214:C:T	rs4939883	18	47167214	5.30917e-52	21	20
776	88	18:47168651:A:G	rs61124986	18	47168651	3.51134e-08	15	13
777	88	18:47169340:G:T	rs118043171	18	47169340	1.83853e-45	1	1
778	88	18:47172730:C:T	rs12963082	18	47172730	9.91665e-13	20	17
779	88	18:47176911:A:G	rs4939887	18	47176911	1.3047e-19	2	2
780	88	18:47177608:A:C	rs73432460	18	47177608	2.39443e-18	4	4
781	88	18:47178260:C:G	rs2016101	18	47178260	7.99331e-09	12	10
782	88	18:47179352:C:CT	rs5824796	18	47179352	8.8562e-16	30	29
783	88	18:47182664:A:G	rs1540037	18	47182664	4.45253e-42	9	9
784	88	18:47182678:A:T	rs1540036	18	47182678	2.59054e-13	2	2
785	88	18:47184352:G:T	rs77958522	18	47184352	1.99266e-13	3	3
786	88	18:47186485:A:G	rs75786906	18	47186485	5.99312e-13	12	10
787	88	18:47192805:C:G	rs34627148	18	47192805	2.70303e-28	9	9
788	88	18:47193060:A:T	rs6507942	18	47193060	1.2769e-35	13	12
789	88	18:47196870:A:G	rs80175721	18	47196870	2.64944e-39	9	6
790	88	18:47203408:A:G	rs11874381	18	47203408	6.92434e-19	27	26
791	88	18:47206583:C:T	rs8093891	18	47206583	2.05825e-11	18	18
792	88	18:47221658:A:T	rs2000827	18	47221658	1.43499e-18	6	6
793	88	18:47223486:C:T	rs950659	18	47223486	4.68033e-28	30	30
794	88	18:47228943:C:T	rs12965067	18	47228943	1.2125e-34	12	12
795	88	18:47243912:A:C	rs6507945	18	47243912	3.80051e-30	10	10
796	88	18:47244544:C:T	rs12970469	18	47244544	5.03743e-11	16	16
797	88	18:47249217:C:T	rs7232836	18	47249217	4.04998e-22	12	12
798	88	18:47250428:A:C	rs34840407	18	47250428	4.701e-14	14	14
799	88	18:47261702:C:T	rs80067760	18	47261702	4.87427e-14	19	19
800	88	18:47261744:A:C	rs3892138	18	47261744	3.7159e-22	1	1
801	88	18:47264752:A:G	rs7505997	18	47264752	1.77756e-21	3	3
802	88	18:47266889:A:C	rs4121855	18	47266889	1.39511e-10	39	37
803	88	18:47269486:A:G	rs8082925	18	47269486	3.53255e-11	11	11
804	88	18:47269694:C:T	rs1893938	18	47269694	1.13426e-09	7	7
805	88	18:47277461:A:AC	18:47277461_AC_A	18	47277461	9.48336e-14	56	55
806	88	18:47287610:A:C	rs191136810	18	47287610	1.15202e-09	18	18
807	88	18:47288899:A:T	rs7238327	18	47288899	1.20029e-11	85	85
808	88	18:47318885:A:G	rs150342704	18	47318885	1.93323e-21	48	48
809	88	18:47388060:T:TC	18:47388060_TC_T	18	47388060	5.91067e-11	6	6
810	88	18:47394931:C:G	rs613674	18	47394931	1.29567e-13	13	13
811	88	18:47401720:A:T	rs4939600	18	47401720	3.46851e-13	90	88
812	88	18:47457396:A:G	rs80187959	18	47457396	4.913e-10	1	1
813	88	18:47462959:C:G	rs3744844	18	47462959	3.00593e-09	210	3
814	88	18:47464423:C:T	rs1790796	18	47464423	1.01928e-10	2	2
815	88	18:47473632:C:T	rs12962112	18	47473632	2.78604e-13	43	43
816	88	18:47480987:C:T	rs9958316	18	47480987	2.65857e-08	1	1
817	88	18:47487393:A:G	rs7244316	18	47487393	3.18349e-09	11	11
818	88	18:47569665:A:ATT	rs567007046	18	47569665	1.26517e-09	81	81
819	88	18:47693130:C:T	rs79204427	18	47693130	1.8496e-11	10	8
820	88	18:47855844:C:T	rs536271135	18	47855844	3.69744e-11	3	3
821	89	18:62620393:A:AG	rs778523421	18	62620393	2.71306e-09	8	8
822	90	19:2754500:C:T	rs75912310	19	2754500	2.84815e-08	1	1
823	90	19:2756886:C:T	rs117861498	19	2756886	3.25227e-08	1	1
824	90	19:2770095:C:CACCCTCCTGGTTCCCTCTCAGAA	19:2770095_CACCCTCCTGGTTCCCTCTCAGAA_C	19	2770095	1.0854e-08	24	22
825	90	19:2774001:C:T	rs13347119	19	2774001	1.63033e-08	2	2
826	91	19:40393015:C:T	rs376982518	19	40393015	1.31089e-09	1	1
827	91	19:40405170:C:T	rs148439089	19	40405170	3.52147e-09	1	1
828	91	19:40411407:A:G	rs57787219	19	40411407	1.27365e-09	1	1
829	91	19:40494692:C:T	rs60025633	19	40494692	4.83555e-14	24	18
830	91	19:40534336:A:T	rs3754	19	40534336	2.75402e-49	7	6
831	91	19:40600538:A:G	rs337792	19	40600538	2.55042e-45	91	65
832	91	19:40969109:G:GC	19:40969109_GC_G	19	40969109	4.43665e-08	1	1
833	91	19:41000536:A:AATCT	19:41000536_AATCT_A	19	41000536	1.34944e-08	1	1
834	91	19:41004328:A:T	rs189732195	19	41004328	1.33749e-08	1	1
835	91	19:41005102:A:AT	rs542265980	19	41005102	2.19285e-08	6	5
836	91	19:41009982:C:T	rs71358911	19	41009982	1.31475e-08	1	1
837	91	19:41010045:G:T	rs10420988	19	41010045	2.43115e-12	9	9
838	91	19:41017862:C:T	rs112195042	19	41017862	1.35529e-08	4	4
839	91	19:41025243:A:G	rs814538	19	41025243	8.04816e-09	8	6
840	91	19:41027072:C:T	rs141946857	19	41027072	1.48842e-08	1	1
841	91	19:41030758:C:T	rs115745829	19	41030758	1.89099e-10	1	1
842	91	19:41031623:C:T	rs75515275	19	41031623	1.02941e-10	11	9
843	91	19:41031792:A:T	rs1675394	19	41031792	3.47248e-09	5	5
844	91	19:41031964:C:T	rs553787777	19	41031964	3.41593e-09	1	1
845	91	19:41032469:A:G	rs62107054	19	41032469	1.16671e-10	1	1
846	91	19:41033109:C:T	rs10410907	19	41033109	1.13863e-10	6	6
847	91	19:41033984:A:G	rs8109143	19	41033984	6.19859e-09	6	6
848	91	19:41035374:A:G	rs11673605	19	41035374	1.0445e-10	2	2
849	91	19:41035385:A:G	rs541474435	19	41035385	7.77878e-11	1	1
850	91	19:41036313:C:T	rs138523829	19	41036313	3.54684e-09	3	2
851	91	19:41051321:A:G	rs62107864	19	41051321	4.54762e-52	15	12
852	91	19:41062658:C:T	rs864580	19	41062658	5.529e-16	17	16
853	91	19:41073254:A:C	rs117401695	19	41073254	5.24945e-09	2	2
854	91	19:41073383:C:T	rs73051846	19	41073383	5.9342e-09	1	1
855	91	19:41073709:C:T	rs146837860	19	41073709	5.86504e-09	2	2
856	91	19:41075662:C:G	rs1165837	19	41075662	1.03505e-18	8	8
857	91	19:41075764:A:C	rs12980507	19	41075764	9.44544e-19	2	2
858	91	19:41075842:C:CCACACACA	19:41075842_CCACACACA_C	19	41075842	6.20806e-17	1	1
859	91	19:41078591:A:G	rs117557920	19	41078591	2.58523e-08	2	2
860	91	19:41078693:C:T	rs144444653	19	41078693	1.50153e-09	1	1
861	91	19:41080673:C:T	rs111613270	19	41080673	7.82049e-10	1	1
862	91	19:41080920:C:CA	rs775715355	19	41080920	6.38871e-10	1	1
863	91	19:41082868:C:T	rs16974365	19	41082868	3.38513e-23	4	4
864	91	19:41083669:G:GC	rs200963328	19	41083669	1.54341e-16	3	3
865	91	19:41084471:A:AG	rs3217684	19	41084471	1.97313e-16	10	10
866	91	19:41086309:C:G	rs11555272	19	41086309	2.25424e-13	1	1
867	91	19:41088401:A:C	rs73051877	19	41088401	1.69018e-16	1	1
868	91	19:41089390:C:G	rs890935	19	41089390	1.73837e-08	1	1
869	91	19:41093250:A:C	rs150270248	19	41093250	1.15529e-12	1	1
870	91	19:41094765:A:G	rs12977500	19	41094765	1.7154e-08	2	2
871	91	19:41096611:C:CT	19:41096611_CT_C	19	41096611	2.33945e-66	11	10
872	91	19:41104470:C:G	rs62107908	19	41104470	7.72704e-15	2	2
873	91	19:41104785:A:G	rs1864077	19	41104785	1.10302e-14	5	4
874	91	19:41104977:C:T	rs55815263	19	41104977	1.26507e-24	14	14
875	91	19:41105760:A:C	rs146831875	19	41105760	1.94071e-14	1	1
876	91	19:41108975:A:C	rs10410606	19	41108975	9.63097e-15	36	34
877	91	19:41112547:C:G	rs75217335	19	41112547	2.10984e-14	2	2
878	91	19:41113636:A:T	rs190003323	19	41113636	2.19611e-18	2	2
879	91	19:41114936:A:G	rs4802080	19	41114936	6.2734e-18	1	1
880	91	19:41116455:C:G	rs33937741	19	41116455	7.64748e-18	1	1
881	91	19:41120083:A:T	rs2369006	19	41120083	6.86502e-18	3	3
882	91	19:41121107:G:T	rs574467412	19	41121107	7.96296e-18	9	7
883	91	19:41124155:C:T	rs113473882	19	41124155	6.58648e-25	3	3
884	91	19:41124253:C:T	rs57824425	19	41124253	7.68076e-28	5	5
885	91	19:41126089:A:AAG	rs34286101	19	41126089	6.17257e-15	3	3
886	91	19:41127143:C:T	rs34506723	19	41127143	4.01979e-09	3	2
887	91	19:41128162:C:T	rs12979249	19	41128162	4.59208e-18	1	1
888	91	19:41133192:A:T	rs35809725	19	41133192	8.49142e-10	1	1
889	91	19:41133870:C:T	rs11668042	19	41133870	1.28788e-18	8	8
890	91	19:41134174:A:G	rs2162857	19	41134174	1.34397e-44	40	37
891	91	19:41139304:A:G	rs62107918	19	41139304	4.92498e-41	5	3
892	91	19:41144920:A:C	rs570371381	19	41144920	2.80878e-21	1	1
893	91	19:41145662:C:T	rs7249663	19	41145662	2.19612e-31	1	1
894	91	19:41146943:A:G	rs9917077	19	41146943	4.22838e-18	2	2
895	91	19:41153012:A:T	rs117034257	19	41153012	1.60263e-18	1	1
896	91	19:41158375:A:G	rs8104985	19	41158375	1.14853e-50	4	3
897	91	19:41159702:C:T	rs3885838	19	41159702	2.4312e-50	37	36
898	91	19:41160633:G:T	rs183937945	19	41160633	3.91011e-13	2	2
899	91	19:41160811:A:AT	19:41160811_AT_A	19	41160811	3.9096e-13	1	1
900	91	19:41161524:C:T	rs7249036	19	41161524	1.18937e-50	10	10
901	91	19:41161586:C:T	rs146588565	19	41161586	8.5288e-51	46	42
902	91	19:41164195:A:G	rs34605579	19	41164195	5.30917e-52	26	25
903	91	19:41164384:A:T	rs2561558	19	41164384	8.73057e-51	6	6
904	91	19:41165513:A:C	rs2604905	19	41165513	2.4866e-50	10	8
905	91	19:41168196:G:T	rs2561554	19	41168196	2.13628e-50	16	15
906	91	19:41172044:G:GTTTTTTTTTTTTTGTTTTT	19:41172044_GTTTTTTTTTTTTTGTTTTT_G	19	41172044	3.40352e-50	3	1
907	91	19:41172688:C:T	rs111769937	19	41172688	9.91665e-13	2	2
908	91	19:41173880:C:T	rs2604901	19	41173880	7.70843e-51	21	19
909	91	19:41182752:C:T	rs8109754	19	41182752	3.90482e-43	6	6
910	91	19:41184347:C:T	rs4802082	19	41184347	1.3047e-19	1	1
911	91	19:41186034:G:GT	rs560711693	19	41186034	9.34447e-09	1	1
912	91	19:41187168:A:C	rs117496911	19	41187168	9.59718e-16	27	24
913	91	19:41187586:A:T	rs10403732	19	41187586	9.59028e-16	6	5
914	91	19:41187973:A:G	rs117956764	19	41187973	9.48339e-16	2	1
915	91	19:41188985:A:G	rs113228202	19	41188985	8.08861e-15	1	1
916	91	19:41191725:A:G	rs45503691	19	41191725	4.12807e-13	2	2
917	91	19:41192058:C:CT	19:41192058_CT_C	19	41192058	1.08867e-15	3	3
918	91	19:41193580:A:G	rs2561537	19	41193580	9.09991e-09	1	1
919	91	19:41195367:C:T	rs7258370	19	41195367	3.18361e-50	11	10
920	91	19:41196566:A:G	rs551127475	19	41196566	6.55274e-09	2	2
921	91	19:41197268:G:GC	rs35255138	19	41197268	9.73258e-11	2	2
922	91	19:41197271:C:G	rs112474316	19	41197271	4.45253e-42	1	1
923	91	19:41199430:A:G	rs116967984	19	41199430	5.38721e-26	2	2
924	91	19:41199718:C:T	rs68191109	19	41199718	8.18421e-22	1	1
925	91	19:41203019:A:AT	19:41203019_AT_A	19	41203019	1.99266e-13	1	1
926	91	19:41204134:A:G	rs3901215	19	41204134	1.12954e-27	9	9
927	91	19:41205996:A:G	rs56056214	19	41205996	5.99312e-13	3	1
928	91	19:41207095:A:G	rs3852866	19	41207095	9.25651e-24	13	12
929	91	19:41207206:C:G	rs4803356	19	41207206	6.48436e-28	1	1
930	91	19:41208128:C:T	rs2561534	19	41208128	3.18725e-28	1	1
931	91	19:41209477:C:T	rs11538385	19	41209477	1.2769e-35	14	13
932	91	19:41212188:C:G	rs73045487	19	41212188	7.82107e-18	2	2
933	91	19:41214932:C:T	rs74746550	19	41214932	2.64944e-39	46	45
934	91	19:41221752:C:G	rs9973232	19	41221752	8.02313e-19	1	1
935	91	19:41223203:C:G	rs185356090	19	41223203	8.04731e-12	1	1
936	91	19:41226265:C:T	rs149482512	19	41226265	3.95387e-18	1	1
937	91	19:41226415:C:G	rs2561528	19	41226415	1.15045e-13	25	24
938	91	19:41227336:C:T	rs140989296	19	41227336	4.64948e-29	67	62
939	91	19:41230611:C:T	rs143697240	19	41230611	3.6065e-17	2	2
940	91	19:41244443:T:TGA	19:41244443_TGA_T	19	41244443	8.88308e-13	1	1
941	91	19:41249295:A:G	rs139801278	19	41249295	7.69691e-27	1	1
942	91	19:41249427:C:T	rs55993576	19	41249427	1.2125e-34	16	15
943	91	19:41249446:G:T	rs34696457	19	41249446	7.98086e-14	1	1
944	91	19:41250733:G:T	rs138724383	19	41250733	8.30667e-17	2	2
945	91	19:41250944:A:ACTC	19:41250944_ACTC_A	19	41250944	9.93836e-20	5	4
946	91	19:41256131:G:T	rs1870087	19	41256131	4.21646e-29	38	36
947	91	19:41256431:A:G	rs575159817	19	41256431	1.55422e-11	15	2
948	91	19:41256712:C:T	rs147143546	19	41256712	3.10369e-10	2	2
949	91	19:41259020:A:G	rs142761754	19	41259020	3.80051e-30	2	2
950	91	19:41263576:A:G	rs73047051	19	41263576	7.37318e-22	7	6
951	91	19:41266479:A:G	rs11665867	19	41266479	4.04998e-22	20	20
952	91	19:41267073:C:T	rs116980959	19	41267073	1.60683e-11	1	1
953	91	19:41269076:C:T	rs2305797	19	41269076	4.73531e-14	16	14
954	91	19:41273956:C:T	rs142896709	19	41273956	2.76026e-13	2	2
955	91	19:41278020:A:G	rs10425480	19	41278020	4.87427e-14	4	3
956	91	19:41282275:C:T	rs8107978	19	41282275	1.77756e-21	17	14
957	91	19:41286163:C:G	rs2287691	19	41286163	2.88245e-36	19	18
958	91	19:41287459:A:G	rs113692005	19	41287459	7.43148e-35	2	2
959	91	19:41289586:G:T	rs79276295	19	41289586	1.1756e-09	2	2
960	91	19:41292676:A:G	rs150669849	19	41292676	7.26219e-09	2	2
961	91	19:41301714:A:G	rs4803368	19	41301714	3.41562e-34	16	16
962	91	19:41303000:A:G	rs2644900	19	41303000	2.88862e-13	8	8
963	91	19:41305065:A:G	rs192191487	19	41305065	2.79103e-13	1	1
964	91	19:41305138:G:T	rs184088518	19	41305138	3.07454e-13	2	2
965	91	19:41305683:A:G	rs75563787	19	41305683	3.6356e-13	1	1
966	91	19:41305740:A:G	rs11881124	19	41305740	3.67431e-13	1	1
967	91	19:41305825:A:ACT	19:41305825_ACT_A	19	41305825	6.73962e-13	1	1
968	91	19:41306650:C:T	rs61750953	19	41306650	3.20112e-13	4	4
969	91	19:41310222:C:T	rs146599486	19	41310222	3.22261e-13	1	1
970	91	19:41316393:C:T	rs146402068	19	41316393	2.3001e-13	2	2
971	91	19:41316524:A:T	rs575998195	19	41316524	2.61775e-11	2	1
972	91	19:41316543:C:T	rs539591753	19	41316543	2.58863e-11	2	2
973	91	19:41316918:C:G	rs143122559	19	41316918	2.12249e-11	2	2
974	91	19:41317411:C:T	rs556999280	19	41317411	2.77954e-11	3	3
975	91	19:41317887:A:G	rs3869575	19	41317887	2.907e-11	2	2
976	91	19:41321748:A:G	rs186073901	19	41321748	2.10503e-13	2	2
977	91	19:41321954:C:T	rs140878064	19	41321954	1.2296e-13	36	34
978	91	19:41323793:G:T	rs73048928	19	41323793	9.62783e-09	17	14
979	91	19:41324179:A:G	rs2545769	19	41324179	1.08298e-08	1	1
980	91	19:41324536:A:G	rs570860634	19	41324536	9.39012e-13	2	2
981	91	19:41325199:A:T	rs76478271	19	41325199	1.17639e-08	1	1
982	91	19:41326518:A:G	rs8100454	19	41326518	1.17214e-09	3	3
983	91	19:41327336:A:G	rs3875146	19	41327336	1.24322e-10	1	1
984	91	19:41328516:A:G	rs12609370	19	41328516	6.85711e-20	2	2
985	91	19:41331149:C:T	rs56043834	19	41331149	1.98445e-13	3	2
986	91	19:41331635:A:G	rs149551346	19	41331635	2.45165e-08	2	1
987	91	19:41332171:C:T	rs78011401	19	41332171	4.71186e-08	3	3
988	91	19:41337015:C:T	rs10406996	19	41337015	8.79496e-31	10	6
989	91	19:41338372:C:T	rs3852868	19	41338372	1.15502e-08	3	3
990	91	19:41338847:C:G	rs143200968	19	41338847	1.48306e-08	22	16
991	91	19:41341750:A:G	rs7251570	19	41341750	2.63562e-14	9	9
992	91	19:41349343:C:T	rs72549453	19	41349343	7.12521e-11	1	1
993	91	19:41349605:C:G	rs28399479	19	41349605	1.93323e-21	5	4
994	91	19:41350489:C:G	rs2002975	19	41350489	2.91493e-09	34	14
995	91	19:41353107:C:T	rs56113850	19	41353107	5.58423e-09	11	4
996	91	19:41354941:A:G	rs200110220	19	41354941	9.59257e-09	7	3
997	91	19:41357457:G:T	rs67210567	19	41357457	6.7862e-09	2	2
998	91	19:41360316:C:T	rs575040003	19	41360316	7.94276e-09	1	1
999	91	19:41361490:G:T	rs11665953	19	41361490	9.13671e-09	1	1
1000	91	19:41371458:C:T	rs111240159	19	41371458	6.3887e-09	1	1
1001	91	19:41381417:A:T	rs1061608	19	41381417	8.84402e-11	1	1
1002	91	19:41383115:A:G	rs111390860	19	41383115	1.20398e-10	2	1
1003	91	19:41392466:C:G	rs10423165	19	41392466	2.94717e-30	60	27
1004	91	19:41410541:C:T	rs113344195	19	41410541	1.7578e-12	4	4
1005	91	19:41412095:C:G	rs4803401	19	41412095	3.91455e-13	1	1
1006	91	19:41412185:A:G	rs4803402	19	41412185	4.28823e-13	1	1
1007	91	19:41412329:A:AAAAG	19:41412329_AAAAG_A	19	41412329	5.82702e-13	8	1
1008	91	19:41413395:A:G	rs117636252	19	41413395	4.99738e-13	1	1
1009	91	19:41414408:C:G	rs17656995	19	41414408	4.96585e-13	2	2
1010	91	19:41417137:C:T	rs140529236	19	41417137	5.40348e-13	4	3
1011	91	19:41417716:C:T	rs73034456	19	41417716	4.83395e-12	1	1
1012	91	19:41419294:C:T	rs76935404	19	41419294	4.60879e-13	16	14
1013	91	19:41419653:C:T	rs7252748	19	41419653	4.66656e-13	3	2
1014	91	19:41423083:C:G	rs112531545	19	41423083	5.58855e-15	16	13
1015	91	19:41425149:C:G	rs8108939	19	41425149	4.8384e-13	9	8
1016	91	19:41425824:C:T	rs138937335	19	41425824	4.29062e-13	12	12
1017	91	19:41425825:A:G	rs10424973	19	41425825	5.44906e-13	8	8
1018	91	19:41426757:C:T	rs4090553	19	41426757	3.57237e-15	26	15
1019	91	19:41427128:C:T	rs113858922	19	41427128	2.86052e-12	4	3
1020	91	19:41429280:A:T	rs11083592	19	41429280	3.79584e-15	19	17
1021	91	19:41429426:C:T	rs146979430	19	41429426	1.1805e-15	3	2
1022	91	19:41440014:A:G	rs12985721	19	41440014	9.65727e-15	28	20
1023	91	19:41472464:C:T	rs564135959	19	41472464	3.19756e-12	1	1
1024	91	19:41474527:A:AT	rs549676881	19	41474527	1.5788e-14	1	1
1025	91	19:41474783:G:T	rs149264239	19	41474783	1.2619e-12	1	1
1026	91	19:41488124:A:G	rs117451320	19	41488124	3.80881e-11	2	1
1027	91	19:41492677:C:T	rs7257854	19	41492677	1.27671e-14	29	26
1028	91	19:41497274:C:T	rs8192709	19	41497274	1.28112e-14	28	27
1029	91	19:41502602:A:G	rs6508964	19	41502602	1.31043e-14	23	22
1030	91	19:41502834:A:C	rs8104022	19	41502834	8.14599e-15	41	41
1031	91	19:41513886:A:G	rs111688353	19	41513886	3.12004e-09	2	2
1032	91	19:41518413:A:G	rs12721656	19	41518413	8.36857e-13	1	1
1033	91	19:41518897:G:T	rs34677607	19	41518897	7.27795e-13	3	3
1034	91	19:41524153:C:T	rs1042389	19	41524153	8.29193e-13	9	9
1035	91	19:41526659:A:G	rs58380651	19	41526659	1.14863e-12	9	9
1036	91	19:41531597:C:G	rs35930845	19	41531597	7.05148e-13	11	10
1037	91	19:41532279:A:G	rs11879790	19	41532279	5.5209e-13	46	41
1038	91	19:41533181:A:G	rs75025271	19	41533181	3.30412e-13	1	1
1039	91	19:41539283:A:C	rs58788920	19	41539283	3.18349e-09	7	7
1040	91	19:41553679:A:G	rs7508121	19	41553679	1.88393e-08	24	20
1041	91	19:41601896:C:G	rs1709083	19	41601896	1.26517e-09	80	51
1042	91	19:41718904:C:G	rs8101985	19	41718904	1.8496e-11	8	7
1043	91	19:41911980:C:T	rs2241711	19	41911980	3.69744e-11	56	47
1044	91	19:42033703:A:G	rs7252454	19	42033703	1.253e-09	9	8
1045	92	19:55494881:C:G	rs11672113	19	55494881	5.60621e-09	1	1
1046	92	19:55497290:A:G	rs76855471	19	55497290	2.71306e-09	3	3
1047	92	19:55499701:C:T	rs34883216	19	55499701	5.74533e-09	3	3
1048	93	20:12914986:G:GA	20:12914986_GA_G	20	12914986	2.1057e-09	1	1
1049	93	20:12929945:A:G	rs6074528	20	12929945	2.14006e-08	57	57
1050	93	20:12960153:A:T	rs6078854	20	12960153	1.27461e-10	20	20
1051	93	20:12962718:A:G	rs364585	20	12962718	9.94173e-18	22	22
1052	93	20:12980885:A:G	rs608994	20	12980885	6.61753e-11	1	1
1053	94	20:43034468:A:G	rs2868095	20	43034468	1.53026e-08	4	4
1054	94	20:43042364:C:T	rs1800961	20	43042364	1.72423e-11	1	1
1055	95	20:46340596:C:T	rs4239651	20	46340596	2.26261e-08	5	5
1056	96	20:56120271:C:T	rs4810083	20	56120271	2.86606e-08	32	31
1057	97	20:62269338:A:G	rs2738774	20	62269338	5.69325e-11	2	1
1058	97	20:62270637:G:T	rs909333	20	62270637	7.93245e-13	32	31
1059	97	20:62279039:C:CGT	20:62279039_CGT_C	20	62279039	8.41095e-09	34	34
1060	97	20:62280874:C:CCT	rs140082233	20	62280874	1.36952e-08	6	6
1061	97	20:62284925:G:GGA	20:62284925_GGA_G	20	62284925	3.7582e-09	15	15
1062	97	20:62298404:A:G	rs11696198	20	62298404	1.74993e-08	1	1
1063	97	20:62308430:C:T	rs34538116	20	62308430	1.02649e-09	3	2
1064	97	20:62329099:A:G	rs6062496	20	62329099	1.96761e-09	1	1
1065	97	20:62342468:A:G	rs3761123	20	62342468	3.02329e-13	44	40
1066	97	20:62364164:G:GTA	rs759715416	20	62364164	1.23641e-13	145	135
1067	98	21:40467643:C:T	rs2836884	21	40467643	6.3507e-10	15	14
1068	99	22:21932068:C:T	rs181362	22	21932068	2.79085e-10	107	99

## Sheet: ST19
Table S19. Lead SNPs identified from independent significant SNPs of MetaboAgeMort.
No	GenomicLocus	uniqID	rsID	chr	pos	p	nIndSigSNPs	IndSigSNPs
1	1	1:8501786:A:G	rs301819	1	8501786	3.10387e-08	2	rs301819;rs159961
2	2	1:27139229:A:G	rs34928032	1	27139229	1.74923e-08	2	rs34928032;rs34728853
3	3	1:40036847:C:G	rs2293476	1	40036847	1.73936e-19	11	rs2293476;rs1180317;rs72661935;rs11205802;rs6668369;rs111411108;rs61779305;rs12402990;rs1180322;rs3768320;rs58302493
4	3	1:40037726:C:T	rs77027633	1	40037726	1.59315e-10	5	rs77027633;rs72665235;rs72661935;rs61779305;rs58302493
5	3	1:40421617:T:TG	1:40421617_TG_T	1	40421617	4.38221e-11	2	1:40421617_TG_T;rs3134615
6	4	1:55505647:G:T	rs11591147	1	55505647	2.27627e-12	1	rs11591147
7	4	1:55518467:A:G	rs2495477	1	55518467	9.13768e-09	2	rs2495477;rs2483205
8	5	1:62949034:A:G	rs1305521	1	62949034	8.74317e-52	12	rs1305521;rs1183851;rs536629310;rs1168100;rs912540;1:63190449_GTTTTTTTT_G;rs2149116;rs11809792;rs6688417;rs12084633;rs7512480;rs77083979
9	5	1:63185902:C:CT	1:63185902_CT_C	1	63185902	3.13256e-08	2	1:63185902_CT_C;1:63190449_GTTTTTTTT_G
10	5	1:63271724:C:T	rs72669559	1	63271724	1.0544e-09	4	rs72669559;rs71643639;rs2149116;rs11809792
11	6	1:66137239:A:G	rs35945185	1	66137239	1.04459e-16	6	rs35945185;rs7511672;rs6671498;rs3828036;rs4655537;rs34075504
12	7	1:150940625:G:T	rs267738	1	150940625	7.65399e-15	4	rs267738;rs2055975;rs66958685;rs10305724
13	8	1:154373554:C:CTATTTATTTATT	1:154373554_CTATTTATTTATT_C	1	154373554	8.86357e-13	2	1:154373554_CTATTTATTTATT_C;rs3890153
14	8	1:154425456:A:G	rs12126142	1	154425456	3.43804e-28	6	rs12126142;rs6694258;rs6690230;rs12750774;rs9616;1:154398552_GAC_G
15	8	1:154605890:A:AAATAATAATAATAAT	1:154605890_AAATAATAATAATAAT_A	1	154605890	2.54979e-11	1	1:154605890_AAATAATAATAATAAT_A
16	9	1:161194641:A:G	rs4656292	1	161194641	1.90724e-14	2	rs4656292;rs4233367
17	10	1:171077198:A:G	rs1920149	1	171077198	3.35269e-10	2	rs1920149;rs58365744
18	11	1:220970028:A:G	rs2642438	1	220970028	2.3528e-10	3	rs2642438;rs2807848;rs2453237
19	12	1:230280696:C:T	rs115047514	1	230280696	5.0122e-10	5	rs115047514;rs6693579;rs10779833;rs6672758;1:230317940_TG_T
20	12	1:230297136:C:T	rs2281721	1	230297136	2.10236e-26	7	rs2281721;rs6672758;rs627108;1:230317940_TG_T;rs11122400;rs6693579;rs10779833
21	13	1:247605599:C:T	rs10157379	1	247605599	1.04664e-15	2	rs10157379;rs12143966
22	14	2:417167:C:T	rs62106258	2	417167	2.04159e-09	1	rs62106258
23	15	2:20363074:G:T	rs35633876	2	20363074	7.41108e-12	4	rs35633876;rs870526;rs1398949;rs35067724
24	16	2:59312675:C:T	rs4671331	2	59312675	9.48268e-10	2	rs4671331;rs6711568
25	17	2:65225088:G:GC	rs72538440	2	65225088	3.5596e-14	3	rs72538440;rs12990103;rs34420115
26	18	2:113815063:C:T	rs4849145	2	113815063	1.83541e-08	2	rs4849145;rs6755354
27	18	2:113844174:C:CA	2:113844174_CA_C	2	113844174	2.12186e-24	10	2:113844174_CA_C;rs17669228;rs2637993;rs315923;rs56341434;rs2232354;rs315943;rs6729390;rs6755354;rs12711751
28	19	2:169812217:C:T	rs853777	2	169812217	3.8995e-10	2	rs853777;rs13431652
29	20	2:211433738:A:G	rs7583733	2	211433738	2.94021e-08	1	rs7583733
30	20	2:211540507:A:C	rs1047891	2	211540507	8.66128e-09	1	rs1047891
31	21	2:229016094:A:G	rs10195674	2	229016094	3.45676e-09	2	rs10195674;rs61325615
32	22	3:50022089:A:G	rs199956414	3	50022089	2.04583e-12	7	rs199956414;3:50130376_CTTTTTT_C;3:50149847_TAAAAAAAAAA_T;rs2014830;rs3774749;rs6446298;rs2352974
33	23	3:118452094:A:AT	3:118452094_AT_A	3	118452094	4.15649e-08	1	3:118452094_AT_A
34	24	3:136080537:G:T	rs1711161	3	136080537	2.53359e-08	2	rs1711161;rs9647335
35	25	3:152084243:A:G	rs7633673	3	152084243	7.83669e-09	2	rs7633673;rs2217083
36	26	3:185371172:A:G	rs57158761	3	185371172	6.5865e-09	2	rs57158761;rs114143569
37	27	3:186336027:G:T	rs2070634	3	186336027	1.83398e-13	3	rs2070634;rs4917;rs10937258
38	28	4:69340991:A:T	rs4860948	4	69340991	4.66859e-11	1	rs4860948
39	29	4:89209681:C:T	rs958325	4	89209681	5.40327e-14	5	rs958325;4:89223115_GA_G;rs10018448;rs13125860;rs4423843
40	30	4:103188709:C:T	rs13107325	4	103188709	2.52072e-09	1	rs13107325
41	31	5:74643998:A:ATTC	rs10683134	5	74643998	8.25274e-19	16	rs10683134;rs10690767;rs376481168;rs13356670;rs6453133;5:74745521_TTGG_T;rs34344;rs888789;rs367659190;rs2307111;rs7714420;rs73125247;rs4704187;rs10066707;rs1115091;rs918623
42	32	5:87840688:A:G	rs992623	5	87840688	2.65684e-09	1	rs992623
43	33	5:148034040:C:G	rs71582305	5	148034040	5.85307e-09	1	rs71582305
44	34	6:33312308:A:G	rs3130014	6	33312308	1.96556e-10	1	rs3130014
45	35	6:34418892:A:G	rs4142412	6	34418892	3.63399e-08	1	rs4142412
46	35	6:34468767:A:G	rs73405691	6	34468767	3.91076e-08	1	rs73405691
47	35	6:34801188:A:AT	6:34801188_AT_A	6	34801188	1.3946e-09	2	6:34801188_AT_A;rs6940215
48	36	6:35499646:C:G	rs9368872	6	35499646	4.62887e-08	1	rs9368872
49	37	6:41674100:G:T	rs78470916	6	41674100	2.31051e-10	4	rs78470916;rs11754668;rs144591568;rs12525948
50	38	6:42940810:C:T	rs9296406	6	42940810	5.54812e-11	1	rs9296406
51	39	6:111799832:C:CA	6:111799832_CA_C	6	111799832	4.3047e-14	7	6:111799832_CA_C;rs9481160;rs3851229;rs1883136;rs14399;rs240959;rs77043842
52	40	6:131898208:C:T	rs2246012	6	131898208	1.08205e-10	2	rs2246012;rs2608937
53	41	6:143244295:C:T	rs113243210	6	143244295	4.61618e-08	1	rs113243210
54	42	6:160986915:A:C	rs6938647	6	160986915	2.8453e-09	1	rs6938647
55	42	6:161005610:C:T	rs55730499	6	161005610	7.15174e-14	2	rs55730499;rs56393506
56	42	6:161075384:A:AC	6:161075384_AC_A	6	161075384	1.98183e-12	1	6:161075384_AC_A
57	43	7:6456091:C:T	rs13235365	7	6456091	4.10339e-15	9	rs13235365;rs6463550;rs9648590;rs10261256;7:6421021_CTT_C;rs702484;7:6436871_CA_C;rs4720672;rs759779762
58	44	7:100525805:A:G	rs13306969	7	100525805	1.62397e-08	2	rs13306969;rs10231941
59	45	7:113560607:A:T	rs7795394	7	113560607	1.76624e-08	1	rs7795394
60	46	8:9173209:A:G	rs7012637	8	9173209	7.07213e-16	3	rs7012637;rs12543276;rs10102352
61	46	8:9181611:A:G	rs2126263	8	9181611	4.20721e-32	10	rs2126263;rs34290760;rs76453951;rs10102352;rs114798927;rs13262846;rs7008413;rs7813278;rs10099512;rs12543276
62	47	8:19639365:C:T	rs7814983	8	19639365	1.05116e-12	9	rs7814983;rs6981571;rs4244456;rs2119693;rs10096561;rs73607783;rs8176337;rs74304285;rs7816670
63	47	8:19722204:A:G	rs117860853	8	19722204	1.74246e-10	5	rs117860853;rs17482338;rs7011846;rs276;rs73600289
64	47	8:19754304:C:CT	rs151133350	8	19754304	8.54765e-13	11	rs151133350;rs8176337;rs74304285;rs253;rs894210;rs34669405;rs4244456;rs2119693;rs10096561;rs7835544;rs73607783
65	47	8:19777695:C:T	rs75218485	8	19777695	3.323e-11	14	rs75218485;rs8176337;rs74304285;rs343;rs263;rs117026536;rs73600084;rs7005359;rs138295898;rs78358410;rs7015766;rs113149294;rs2119693;rs73607783
66	47	8:19813529:A:G	rs268	8	19813529	3.60169e-23	1	rs268
67	47	8:19820480:C:T	rs76423146	8	19820480	1.35461e-16	7	rs76423146;rs73600084;rs76933767;rs73600289;rs17482338;rs7011846;rs276
68	47	8:19865747:C:T	rs894211	8	19865747	1.5802e-46	22	rs894211;rs894210;rs1569213;rs34350207;rs138295898;rs78358410;rs6586891;rs35014088;rs7015766;rs6981571;rs73607783;rs8176337;rs74304285;rs343;rs263;rs301;rs117026536;rs9644636;8:19836487_AAC_A;rs34406568;rs4464984;rs73600084
69	47	8:19936687:A:G	rs28597716	8	19936687	2.54064e-24	14	rs28597716;rs7015766;rs13263508;rs12676079;rs113149294;rs10096561;rs343;rs117026536;rs73600084;rs894210;rs138295898;rs78358410;rs6586891;rs34669405
70	47	8:19937852:C:T	rs73667496	8	19937852	1.68594e-09	3	rs73667496;rs34406568;rs35014088
71	47	8:19944078:C:T	rs7004747	8	19944078	3.59862e-11	6	rs7004747;rs1569213;rs34350207;rs6586891;rs13263508;rs12676079
72	47	8:19974789:C:G	rs74737417	8	19974789	1.6322e-08	7	rs74737417;rs117026536;rs73600084;rs7005359;rs138295898;rs7015766;rs113149294
73	48	8:30879207:G:T	rs13278931	8	30879207	1.11581e-08	1	rs13278931
74	49	9:16734456:A:T	rs2383005	9	16734456	1.26973e-08	1	rs2383005
75	50	9:107589567:C:T	rs7024300	9	107589567	2.50271e-11	2	rs7024300;rs4149310
76	50	9:107669073:C:T	rs13284054	9	107669073	3.15455e-10	1	rs13284054
77	51	9:117085186:C:G	rs550478926	9	117085186	2.84872e-23	4	rs550478926;rs56294298;rs117421574;rs111548718
78	51	9:117121840:A:C	rs2787348	9	117121840	3.2886e-09	4	rs2787348;rs56294298;rs2787328;rs117421574
79	52	10:21830104:A:G	rs11012732	10	21830104	3.53543e-14	4	rs11012732;rs10828265;rs4748775;rs66934412
80	53	10:65319678:C:T	rs7898861	10	65319678	1.62668e-14	6	rs7898861;rs142517247;rs2136580;rs540654016;rs10822129;rs149727843
81	54	10:88141835:A:AAGAC	rs138337075	10	88141835	3.70768e-08	1	rs138337075
82	55	10:91002804:C:T	rs1412445	10	91002804	1.54525e-08	1	rs1412445
83	56	10:113934384:C:G	rs2803619	10	113934384	1.87603e-13	3	rs2803619;rs11195826;rs2792743
84	56	10:114124977:A:C	rs74563318	10	114124977	2.32986e-09	1	rs74563318
85	57	11:61129793:C:T	rs146156958	11	61129793	4.03095e-09	2	rs146156958;rs79387516
86	57	11:61282350:C:T	rs3741259	11	61282350	3.73459e-08	2	rs3741259;rs72914269
87	57	11:61295183:A:G	rs76507669	11	61295183	1.34832e-10	2	rs76507669;rs71490328
88	57	11:61351107:A:G	rs11230741	11	61351107	3.76786e-21	5	rs11230741;11:61429175_CT_C;rs198441;rs198459;rs79387516
89	57	11:61382201:A:G	rs12786457	11	61382201	3.74902e-08	2	rs12786457;rs76376981
90	57	11:61410580:A:AAGACGGGTGGATCACCTG	11:61410580_AAGACGGGTGGATCACCTG_A	11	61410580	1.33011e-13	6	11:61410580_AAGACGGGTGGATCACCTG_A;11:61429175_CT_C;rs198435;rs2238001;rs543711028;rs77990365
91	57	11:61446352:A:G	rs4963304	11	61446352	2.20758e-12	7	rs4963304;rs198441;rs769908354;rs198459;rs198476;rs695186;11:61429175_CT_C
92	57	11:61456420:C:T	rs117186302	11	61456420	5.03167e-11	4	rs117186302;rs72918068;rs146563315;rs141884279
93	57	11:61464124:A:G	rs112687416	11	61464124	7.46331e-16	3	rs112687416;rs2526678;rs72914272
94	57	11:61464436:A:G	rs150156331	11	61464436	1.95461e-09	1	rs150156331
95	57	11:61490245:A:G	rs17156254	11	61490245	3.41867e-14	5	rs17156254;rs198441;rs77053629;rs198476;rs1791786
96	57	11:61515326:C:T	rs556261560	11	61515326	2.4041e-09	1	rs556261560
97	57	11:61531810:A:G	rs79519287	11	61531810	5.475e-23	7	rs79519287;rs141627322;rs78596000;rs75992720;rs117983270;rs76376981;rs140007352
98	57	11:61538606:A:G	rs149804	11	61538606	3.10025e-57	17	rs149804;rs174532;rs412334;rs174570;rs2526678;11:61625723_CA_C;rs174605;rs174450;rs174468;rs174472;rs174481;11:61429175_CT_C;rs198441;rs769908354;rs198459;rs198476;rs2269928
99	57	11:61557422:A:G	rs117110139	11	61557422	5.92152e-25	4	rs117110139;rs7102974;rs537584166;rs61896141
100	57	11:61557868:C:T	rs740006	11	61557868	1.52269e-34	2	rs740006;rs509360
101	57	11:61570073:C:T	rs75938339	11	61570073	7.2283e-13	2	rs75938339;rs116920297
102	57	11:61594164:C:T	rs174569	11	61594164	4.30632e-39	1	rs174569
103	57	11:61599991:C:T	rs11230803	11	61599991	2.47628e-13	7	rs11230803;rs11539526;rs1076180;rs72914269;rs2269928;rs695867;rs174570
104	57	11:61602003:C:G	rs174575	11	61602003	1.50164e-270	19	rs174575;rs75992720;rs174602;11:61625723_CA_C;rs174605;rs174621;rs174450;rs174453;rs174458;rs174468;rs174474;rs174477;rs198476;rs695186;rs2269928;rs509360;rs174532;rs61896141;rs695867
105	57	11:61605215:A:G	rs2072114	11	61605215	3.95053e-239	12	rs2072114;rs75992720;rs139957766;rs73487492;rs2526678;11:61625723_CA_C;rs11539526;rs181479770;rs7394871;rs174458;rs174570;rs78596000
106	57	11:61626065:C:CT	rs375725104	11	61626065	3.71832e-30	8	rs375725104;11:61631658_GT_G;rs174450;rs174472;rs540613;rs198435;rs2238001;rs628993
107	57	11:61635303:C:T	rs174624	11	61635303	3.64811e-08	1	rs174624
108	57	11:61636664:A:G	rs79969098	11	61636664	7.17209e-11	1	rs79969098
109	57	11:61641717:G:T	rs7115739	11	61641717	4.79426e-26	5	rs7115739;rs174453;rs117828446;rs11230827;rs74771917
110	57	11:61645892:A:G	rs174452	11	61645892	7.64413e-25	5	rs174452;rs61898562;rs1801621;rs509360;rs17762402
111	57	11:61647288:A:G	rs7942717	11	61647288	2.51547e-36	9	rs7942717;rs174458;rs116962591;11:61670459_AC_A;rs117664091;rs75992720;rs73487492;11:61625723_CA_C;rs174621
112	57	11:61685790:C:G	rs174480	11	61685790	3.11274e-19	7	rs174480;rs116920297;rs174621;rs174453;rs174458;rs174474;rs174477
113	57	11:61687130:A:G	rs76133863	11	61687130	4.21708e-10	2	rs76133863;rs72924290
114	57	11:61689412:A:G	rs149037697	11	61689412	2.39831e-16	5	rs149037697;rs2526678;rs11539526;rs181479770;rs7394871
115	57	11:61705521:C:T	rs2736601	11	61705521	4.62435e-25	3	rs2736601;rs141627322;rs11825591
116	57	11:61712131:C:T	rs2727261	11	61712131	2.74586e-38	6	rs2727261;rs74754540;rs2736596;rs112657532;rs195161;rs74556176
117	57	11:61722265:A:C	rs183176	11	61722265	2.16647e-09	3	rs183176;rs195161;rs11825591
118	57	11:61742244:C:CAA	11:61742244_CAA_C	11	61742244	2.76291e-30	12	11:61742244_CAA_C;rs35686945;rs4963440;rs12576538;rs6591687;rs2203171;rs427354;rs77407800;rs174481;rs149698;rs56215258;rs57398279
119	57	11:61746274:G:T	rs76978219	11	61746274	3.3429e-09	3	rs76978219;rs2736596;rs112657532
120	57	11:61791887:A:T	rs10897208	11	61791887	7.57206e-12	6	rs10897208;rs259874;rs74771917;rs2736596;rs112657532;rs117832375
121	57	11:61824298:A:G	rs147981159	11	61824298	1.23194e-08	3	rs147981159;rs4963452;rs750567872
122	57	11:61830169:C:G	rs387137	11	61830169	1.24285e-21	10	rs387137;rs11230896;rs10792328;rs34450617;rs3915312;rs4963452;rs259888;rs12280008;rs750567872;rs12226389
123	57	11:61858135:G:T	rs2868725	11	61858135	3.61559e-09	2	rs2868725;rs259869
124	57	11:62200482:A:G	rs145908530	11	62200482	1.59386e-12	2	rs145908530;rs7109767
125	58	11:65473798:A:C	rs10750766	11	65473798	4.13169e-10	4	rs10750766;rs642803;rs2306363;11:65446388_AT_A
126	58	11:65733465:A:G	rs79177013	11	65733465	2.23015e-08	1	rs79177013
127	58	11:65934549:A:C	rs801733	11	65934549	3.52936e-08	1	rs801733
128	59	11:68149280:C:T	rs76380214	11	68149280	2.01935e-09	3	rs76380214;rs17601808;rs149402055
129	59	11:68562328:C:T	rs2229738	11	68562328	3.37126e-46	7	rs2229738;rs597539;rs4365062;rs483148;rs117476044;rs17601808;rs149402055
130	59	11:68650234:C:T	rs11228395	11	68650234	1.2911e-08	3	rs11228395;rs597539;rs4365062
131	60	11:75450576:C:T	rs673335	11	75450576	1.79476e-44	15	rs673335;rs10160802;rs190387940;rs12221567;rs117249464;rs10899133;11:75537738_CT_C;11:75539742_GTA_G;rs117008109;rs72997672;rs11236557;11:75553487_CT_C;rs12278909;rs10899104;rs550903122
132	60	11:75518965:A:C	rs150420544	11	75518965	9.52918e-14	9	rs150420544;rs10899133;11:75537738_CT_C;11:75539742_GTA_G;rs72997672;11:75553487_CT_C;rs10160802;rs190387940;rs12221567
133	60	11:75569267:A:G	rs7119809	11	75569267	4.84511e-09	10	rs7119809;rs12278909;rs10160802;rs117249464;rs10899133;11:75537738_CT_C;11:75539742_GTA_G;rs117008109;rs72997672;11:75553487_CT_C
134	61	11:116727936:A:T	rs625145	11	116727936	2.93454e-20	10	rs625145;11:116733789_CA_C;rs118138924;rs2513094;rs17120197;rs78442878;rs202207736;rs670;rs613808;rs1145207
135	61	11:116762583:C:G	rs525302	11	116762583	1.01776e-08	4	rs525302;rs202207736;rs613808;rs1145207
136	62	12:66199734:A:G	rs2947793	12	66199734	8.76319e-09	1	rs2947793
137	63	12:84615054:C:T	rs113009975	12	84615054	4.22078e-08	1	rs113009975
138	64	12:98908959:A:G	rs73136483	12	98908959	2.70074e-08	1	rs73136483
139	65	12:112007756:C:T	rs653178	12	112007756	1.35286e-08	1	rs653178
140	65	12:113035270:C:T	rs61942275	12	113035270	2.45422e-08	1	rs61942275
141	66	13:58354282:T:TA	13:58354282_TA_T	13	58354282	4.25011e-10	4	13:58354282_TA_T;rs112840133;rs1073242;rs6561937
142	67	14:24823240:C:T	rs79260133	14	24823240	2.29846e-08	1	rs79260133
143	68	14:58755574:A:C	rs2233754	14	58755574	8.55966e-09	1	rs2233754
144	69	14:94551345:G:GA	14:94551345_GA_G	14	94551345	9.5827e-12	1	14:94551345_GA_G
145	69	14:94844947:C:T	rs28929474	14	94844947	1.98255e-62	6	rs28929474;rs7149605;rs7151526;rs35306951;rs112963922;14:94700251_TA_T
146	69	14:94847262:A:T	rs17580	14	94847262	1.38968e-17	2	rs17580;rs61980636
147	69	14:94904542:C:T	rs72692809	14	94904542	1.67542e-08	3	rs72692809;rs8015260;rs7151526
148	70	15:41782728:A:C	rs12440067	15	41782728	1.20795e-08	1	rs12440067
149	71	15:58568716:C:T	rs62001677	15	58568716	9.13272e-20	8	rs62001677;rs149299515;rs10162642;rs1318175;rs55700245;rs72739122;rs35348919;15:58561679_GAAAAAA_G
150	71	15:58572034:A:AAG	rs35717353	15	58572034	8.78373e-10	1	rs35717353
151	71	15:58670135:C:T	rs145347194	15	58670135	1.40139e-18	3	rs145347194;15:58687252_GA_G;rs11858279
152	71	15:58680178:C:T	rs261291	15	58680178	2.42326e-57	13	rs261291;rs34718390;rs16940168;15:58687252_GA_G;rs493258;rs12708454;rs13329672;rs55696635;rs11071380;rs11858279;rs375372;rs1601935;rs11071377
153	71	15:58705029:C:T	rs402465	15	58705029	1.3738e-08	7	rs402465;rs11071380;rs375372;rs11071377;rs16940168;rs493258;rs13329672
154	71	15:58706911:A:G	rs62000869	15	58706911	1.25736e-15	11	rs62000869;rs55696635;rs11071380;rs11858279;rs375372;rs11071377;rs34718390;15:58687252_GA_G;rs493258;rs12708454;rs13329672
155	71	15:58723479:C:T	rs1077834	15	58723479	2.05589e-66	9	rs1077834;rs11632618;rs261333;rs72740877;rs261341;rs488490;rs572410;rs8041059;rs11071381
156	71	15:58723709:C:T	rs35511894	15	58723709	6.41206e-09	3	rs35511894;rs72740877;rs488490
157	71	15:58727687:C:T	rs62000939	15	58727687	7.89849e-09	3	rs62000939;rs8041059;rs261333
158	71	15:58740588:C:T	rs8023503	15	58740588	4.03555e-10	1	rs8023503
159	72	16:14493575:A:G	rs9941229	16	14493575	3.28647e-10	8	rs9941229;rs67951111;rs12934743;rs12928399;rs371648077;rs11075260;rs71374786;rs3867518
160	72	16:14535694:A:T	rs147359464	16	14535694	4.90624e-09	7	rs147359464;rs12934743;rs371648077;rs35512524;rs71374786;rs367919655;rs140014347
161	72	16:15131076:A:G	rs1121	16	15131076	2.1018e-47	15	rs1121;rs34955778;rs35512524;rs11644601;rs59267950;rs71374786;rs140014347;rs153804;rs153808;rs766485929;16:15635759_TA_T;rs12934743;rs12928399;rs371648077;rs3198697
162	72	16:15240914:A:G	rs76084296	16	15240914	1.33848e-09	6	rs76084296;rs3867518;rs141502961;rs72787634;rs3198697;rs11644601
163	72	16:15303093:A:G	rs11075261	16	15303093	3.99224e-20	17	rs11075261;rs71374786;rs3867518;rs367919655;rs141502961;rs8053048;rs67951111;rs72787634;rs12928399;rs371648077;rs3198697;rs34955778;rs35512524;rs11644601;rs35429473;rs8048552;rs11075260
164	72	16:15535071:C:T	rs153799	16	15535071	8.86973e-09	7	rs153799;rs153804;rs153808;rs766485929;16:15599046_CT_C;rs34072053;rs8053048
165	72	16:15577404:C:T	rs11075270	16	15577404	2.33988e-12	13	rs11075270;16:15631215_AT_A;rs2384934;rs79295535;rs3198697;rs11644601;rs3867518;rs141502961;rs8053048;rs222133;rs153804;rs153808;rs766485929
166	73	16:28231584:C:CT	16:28231584_CT_C	16	28231584	8.09135e-09	1	16:28231584_CT_C
167	73	16:28704506:A:ATTT	16:28704506_ATTT_A	16	28704506	3.89388e-10	5	16:28704506_ATTT_A;rs28888764;16:28863596_CAT_C;rs2466826;rs497523
168	74	16:30337208:A:T	rs71389464	16	30337208	4.9369e-08	1	rs71389464
169	75	16:51210495:C:T	rs2193098	16	51210495	4.59691e-12	5	rs2193098;rs35084376;rs1420580;16:51185924_TA_T;rs34419562
170	76	16:56985555:A:G	rs12448528	16	56985555	3.28078e-10	6	rs12448528;rs12708967;16:56996645_GCC_G;rs118146573;rs117427818;rs9989419
171	76	16:56988044:C:T	rs173539	16	56988044	8.85916e-11	5	rs173539;rs12923459;16:56996645_GCC_G;rs1864163;rs9989419
172	77	16:67691668:A:G	rs6979	16	67691668	3.742e-12	4	rs6979;rs55781197;rs9939821;rs7206718
173	78	16:68887845:C:T	rs9888837	16	68887845	1.64639e-09	1	rs9888837
174	78	16:69528169:C:G	rs78977226	16	69528169	4.1587e-08	1	rs78977226
175	78	16:69884619:A:T	rs8057620	16	69884619	9.96676e-12	3	rs8057620;rs7200005;rs555625140
176	78	16:70201962:A:G	rs56272145	16	70201962	4.02371e-11	1	rs56272145
177	78	16:70384434:C:T	rs80229424	16	70384434	9.92688e-13	2	rs80229424;rs77797599
178	78	16:70816893:C:T	rs1875941	16	70816893	1.44586e-09	4	rs1875941;rs55910435;rs62055046;rs62047964
179	78	16:70921184:A:C	rs145408202	16	70921184	6.84931e-12	4	rs145408202;rs2288044;rs74340438;rs55910435
180	78	16:71032963:A:G	rs1004330	16	71032963	9.0836e-13	2	rs1004330;rs11646091
181	78	16:71234001:A:G	rs116920614	16	71234001	9.19702e-15	6	rs116920614;rs148260825;rs146843300;rs150851429;rs11648765;rs11646091
182	78	16:71427627:C:T	rs67915813	16	71427627	2.36344e-11	11	rs67915813;rs12927445;rs2288489;rs28372238;rs71403860;rs11865615;rs34679758;rs12931964;rs71386951;rs4291906;rs28435976
183	78	16:71443219:C:T	rs35166226	16	71443219	6.06702e-23	21	rs35166226;rs2033251;rs16973000;16:71499892_GAGAAAGAGAA_G;rs8044168;rs2434885;rs4788815;rs377506899;16:71770655_ATT_A;rs117079376;rs76095103;rs12926905;rs4788584;rs117783250;rs217176;rs11648765;rs145090930;rs8059488;rs28435976;rs12929335;rs12927445
184	78	16:71571282:A:G	rs117753658	16	71571282	1.56439e-13	7	rs117753658;rs117079376;rs76095103;rs186286;rs145090930;16:71208058_CT_C;rs2033251
185	78	16:71749624:C:G	rs147617968	16	71749624	6.55591e-16	4	rs147617968;rs148606069;rs117069901;rs117671439
186	78	16:71878831:A:G	rs143163066	16	71878831	1.70397e-28	10	rs143163066;rs138526434;rs116992380;rs186286;rs74739802;rs148260825;rs146843300;rs77695932;rs150851429;rs76344704
187	78	16:71907561:A:T	rs55702379	16	71907561	3.47093e-40	31	rs55702379;rs8055655;rs12708919;rs4788584;rs34679758;rs12919803;rs5475;rs30432;rs71386951;rs9930820;16:72314865_AC_A;rs212174;rs12598219;rs292936;rs8059488;rs12929335;rs2288489;rs28372238;rs2434885;rs4788815;rs11641811;rs9746832;rs71403860;rs377506899;rs72799830;16:71770655_ATT_A;rs61451008;rs11865615;rs62056490;rs61747555;rs4788565
188	78	16:72030580:C:T	rs9938539	16	72030580	1.40636e-18	8	rs9938539;rs2236765;rs36033103;rs12930285;rs12708919;rs12934297;rs11645582;rs7202724
189	78	16:72075593:A:T	rs12924886	16	72075593	2.81116e-93	30	rs12924886;rs113811215;rs2236765;rs111742588;rs72787084;rs56960650;rs71386951;rs12930285;rs10492816;rs7203307;rs111676531;rs8051717;rs76162686;rs12934528;rs17606532;rs78496187;rs17679693;rs2288044;rs8055655;rs12708919;rs11647947;rs34679758;rs12919803;rs12931964;rs34150651;rs11645582;rs7202724;rs11378439;16:72045762_TGAA_T;rs11864453
190	78	16:72105965:C:T	rs217184	16	72105965	1.32257e-108	29	rs217184;rs186286;rs4788460;rs61483465;rs12930285;rs111676531;rs811048;rs17669981;rs12149769;rs16973000;rs2434885;rs77695932;rs4788815;rs11641811;rs377506899;rs76344704;16:71770655_ATT_A;rs139701920;rs76095103;rs62056490;rs8055655;rs4788584;rs138526434;rs11378439;rs1465457;rs11864453;rs1862752;rs76057084;rs2236765
191	78	16:72110323:G:T	rs146254843	16	72110323	2.25987e-21	16	rs146254843;rs117934355;rs140845518;rs148670059;rs113935451;rs17668674;rs563738354;rs79570224;rs145011997;rs398100284;rs145519777;16:72819720_GAAAA_G;rs752870767;rs141564623;rs141455148;rs117350940
192	78	16:72144174:C:T	rs9302635	16	72144174	5.7202e-38	13	rs9302635;rs113935451;rs17668674;rs79570224;rs1559360;rs398100284;rs117276692;rs12934297;rs11864453;rs113348449;rs1862752;rs2236765;rs36033103
193	78	16:72164945:C:T	rs79636708	16	72164945	3.32326e-08	7	rs79636708;rs71386951;rs12934528;rs17606532;rs78496187;rs17679693;rs111742588
194	78	16:72251288:A:T	rs811053	16	72251288	6.67641e-17	11	rs811053;rs76162686;rs113935451;rs17669981;rs117276692;rs557867730;rs76095103;rs113348449;rs186286;rs4788460;rs8051717
195	78	16:72252752:A:G	rs9938506	16	72252752	6.83212e-21	8	rs9938506;rs811048;rs8047074;rs2236765;rs56960650;rs12930285;rs111676531;rs76162686
196	78	16:72253451:C:CG	rs146377069	16	72253451	1.87335e-15	5	rs146377069;rs17669981;rs9746832;rs186286;rs217176
197	78	16:72373845:C:T	rs61551446	16	72373845	2.56679e-16	9	rs61551446;rs148073688;rs212174;16:72645121_CA_C;16:72045762_TGAA_T;rs113811215;rs56960650;rs76162686;rs74828558
198	78	16:72435481:C:T	rs806741	16	72435481	2.58726e-10	12	rs806741;rs212174;16:72564151_ATGTG_A;rs12598219;rs292936;rs62053185;rs61747555;rs4788565;rs5475;rs30432;rs9930820;rs8047074
199	78	16:72756101:G:T	rs10500569	16	72756101	1.31114e-10	10	rs10500569;rs292936;rs186286;rs217176;rs111676531;rs811048;rs9930820;16:72314865_AC_A;rs17669981;rs212174
200	79	16:75277780:A:G	rs3826110	16	75277780	2.84235e-08	1	rs3826110
201	80	16:79755446:A:G	rs4575545	16	79755446	1.05353e-12	1	rs4575545
202	81	17:21279498:A:G	rs71373622	17	21279498	2.53586e-08	1	rs71373622
203	82	17:40748547:G:T	rs79677630	17	40748547	5.79928e-09	2	rs79677630;rs144672211
204	83	17:41926126:C:T	rs72836561	17	41926126	2.37517e-13	2	rs72836561;17:41914714_AC_A
205	84	17:47012551:C:G	rs55917610	17	47012551	1.84198e-10	5	rs55917610;rs12603969;rs35895680;rs4073893;rs144120233
206	85	17:72725864:A:C	rs11658622	17	72725864	4.21102e-11	6	rs11658622;rs9916458;17:72693042_TGTTTGGTTTG_T;17:72696280_CAATA_C;rs749780;rs11077761
207	86	17:76402116:A:G	rs2376584	17	76402116	4.47467e-11	2	rs2376584;rs17561950
208	87	18:2995194:G:GA	rs776972415	18	2995194	1.0854e-08	1	rs776972415
209	88	18:46541607:A:G	rs9953300	18	46541607	4.83555e-14	2	rs9953300;rs138215167
210	88	18:46727935:C:T	rs72925817	18	46727935	3.8963e-13	1	rs72925817
211	88	18:47052736:T:TTTATTATTATTATTA	rs113258273	18	47052736	3.23212e-14	3	rs113258273;rs6507928;rs12963212
212	88	18:47085440:C:T	rs12966382	18	47085440	5.50037e-24	4	rs12966382;rs1320700;rs28873777;18:47037372_AT_A
213	88	18:47109955:A:G	rs77960347	18	47109955	2.33945e-66	12	rs77960347;rs62101702;rs1016563;rs73959582;rs7235080;rs118043171;rs73432460;rs80175721;rs79204427;rs536271135;rs74489351;rs80204526
214	88	18:47131684:C:T	rs7244158	18	47131684	5.33484e-09	2	rs7244158;rs4121823
215	88	18:47139676:C:G	rs28666039	18	47139676	4.59208e-18	10	rs28666039;rs12958839;rs1105654;rs11663245;rs11662059;rs2000826;rs9947684;rs17798991;rs62101702;rs10853582
216	88	18:47148299:C:T	rs7229377	18	47148299	1.43491e-27	15	rs7229377;rs34802337;rs73959582;rs7235080;rs4939882;rs9947684;rs4939887;rs73432460;rs5824796;rs9958734;rs62101702;rs28873777;rs10853582;rs1016563;rs1105654
217	88	18:47149023:C:T	rs35311766	18	47149023	3.25537e-15	11	rs35311766;rs7235080;rs7228085;rs4939882;rs9947684;rs61124986;rs2016101;rs8094774;rs10853582;rs34802337;rs11663245
218	88	18:47167214:C:T	rs4939883	18	47167214	5.30917e-52	17	rs4939883;rs1540037;rs77958522;rs2000827;rs7505997;rs6507928;rs56341437;rs10853582;rs4121823;rs12958839;rs1105654;rs34802337;rs11663245;rs2000826;rs7228085;rs4939882;rs9947684
219	88	18:47172730:C:T	rs12963082	18	47172730	9.91665e-13	11	rs12963082;rs4939887;rs73432460;rs1540036;rs73959582;rs7235080;rs11662059;rs2000826;rs7228085;rs4939882;rs9947684
220	88	18:47186485:A:G	rs75786906	18	47186485	5.99312e-13	2	rs75786906;rs80067760
221	88	18:47193060:A:T	rs6507942	18	47193060	1.2769e-35	23	rs6507942;rs11874381;rs8093891;rs2000827;rs12965067;rs6507945;rs12970469;rs7232836;rs34840407;rs80067760;rs3892138;rs7505997;rs4121855;rs8082925;rs1893938;18:47388060_TC_T;rs613674;rs7228085;rs9947684;rs2016101;rs1540037;rs77958522;rs34627148
222	88	18:47223486:C:T	rs950659	18	47223486	4.68033e-28	16	rs950659;rs3892138;18:47277461_AC_A;rs7238327;rs150342704;rs4939600;rs80187959;rs7244316;rs79204427;rs536271135;rs7235080;rs118043171;rs73432460;rs1540036;rs34627148;rs80175721
223	88	18:47287610:A:C	rs191136810	18	47287610	1.15202e-09	4	rs191136810;rs80067760;rs7505997;rs8082925
224	88	18:47473632:C:T	rs12962112	18	47473632	2.78604e-13	13	rs12962112;rs9958316;rs34627148;rs12965067;rs6507945;rs3892138;rs7505997;rs4121855;rs8082925;18:47388060_TC_T;rs613674;rs3744844;rs1790796
225	88	18:47569665:A:ATT	rs567007046	18	47569665	1.26517e-09	1	rs567007046
226	89	18:62620393:A:AG	rs778523421	18	62620393	2.71306e-09	1	rs778523421
227	90	19:2754500:C:T	rs75912310	19	2754500	2.84815e-08	1	rs75912310
228	90	19:2756886:C:T	rs117861498	19	2756886	3.25227e-08	1	rs117861498
229	90	19:2770095:C:CACCCTCCTGGTTCCCTCTCAGAA	19:2770095_CACCCTCCTGGTTCCCTCTCAGAA_C	19	2770095	1.0854e-08	1	19:2770095_CACCCTCCTGGTTCCCTCTCAGAA_C
230	90	19:2774001:C:T	rs13347119	19	2774001	1.63033e-08	1	rs13347119
231	91	19:40393015:C:T	rs376982518	19	40393015	1.31089e-09	1	rs376982518
232	91	19:40405170:C:T	rs148439089	19	40405170	3.52147e-09	2	rs148439089;rs200963328
233	91	19:40411407:A:G	rs57787219	19	40411407	1.27365e-09	1	rs57787219
234	91	19:40494692:C:T	rs60025633	19	40494692	4.83555e-14	1	rs60025633
235	91	19:40534336:A:T	rs3754	19	40534336	2.75402e-49	2	rs3754;rs337792
236	91	19:40969109:G:GC	19:40969109_GC_G	19	40969109	4.43665e-08	1	19:40969109_GC_G
237	91	19:41004328:A:T	rs189732195	19	41004328	1.33749e-08	2	rs189732195;rs111613270
238	91	19:41031623:C:T	rs75515275	19	41031623	1.02941e-10	9	rs75515275;rs1675394;rs62107054;rs8109143;rs864580;rs542265980;rs10420988;rs814538;rs141946857
239	91	19:41031964:C:T	rs553787777	19	41031964	3.41593e-09	3	rs553787777;rs35809725;rs115745829
240	91	19:41033109:C:T	rs10410907	19	41033109	1.13863e-10	4	rs10410907;rs200963328;rs814538;rs62107054
241	91	19:41035385:A:G	rs541474435	19	41035385	7.77878e-11	1	rs541474435
242	91	19:41036313:C:T	rs138523829	19	41036313	3.54684e-09	4	rs138523829;rs11555272;rs890935;rs112195042
243	91	19:41051321:A:G	rs62107864	19	41051321	4.54762e-52	9	rs62107864;rs864580;rs73051846;19:41075842_CCACACACA_C;rs16974365;rs62107908;rs55815263;rs62107918;rs8109143
244	91	19:41075662:C:G	rs1165837	19	41075662	1.03505e-18	7	rs1165837;rs117557920;rs4802080;rs1675394;rs62107054;rs8109143;rs864580
245	91	19:41075764:A:C	rs12980507	19	41075764	9.44544e-19	10	rs12980507;rs117557920;rs775715355;rs12977500;rs1864077;rs33937741;rs57824425;rs146402068;rs7252748;rs71358911
246	91	19:41088401:A:C	rs73051877	19	41088401	1.69018e-16	3	rs73051877;rs56056214;rs775715355
247	91	19:41093250:A:C	rs150270248	19	41093250	1.15529e-12	4	rs150270248;rs35809725;rs115745829;rs117401695
248	91	19:41096611:C:CT	19:41096611_CT_C	19	41096611	2.33945e-66	11	19:41096611_CT_C;rs10410606;rs11668042;rs34605579;rs55993576;rs73047051;rs11665867;rs10420988;rs8109143;rs11673605;rs3217684
249	91	19:41105760:A:C	rs146831875	19	41105760	1.94071e-14	3	rs146831875;rs184088518;rs146599486
250	91	19:41113636:A:T	rs190003323	19	41113636	2.19611e-18	2	rs190003323;rs57824425
251	91	19:41121107:G:T	rs574467412	19	41121107	7.96296e-18	2	rs574467412;rs117636252
252	91	19:41128162:C:T	rs12979249	19	41128162	4.59208e-18	1	rs12979249
253	91	19:41134174:A:G	rs2162857	19	41134174	1.34397e-44	12	rs2162857;rs62107918;rs8104985;19:41172044_GTTTTTTTTTTTTTGTTTTT_G;19:41192058_CT_C;rs16974365;rs3217684;rs55815263;rs10410606;rs2369006;rs57824425;rs11668042
254	91	19:41144920:A:C	rs570371381	19	41144920	2.80878e-21	1	rs570371381
255	91	19:41145662:C:T	rs7249663	19	41145662	2.19612e-31	2	rs7249663;rs4802080
256	91	19:41159702:C:T	rs3885838	19	41159702	2.4312e-50	17	rs3885838;rs2561558;rs2561554;19:41172044_GTTTTTTTTTTTTTGTTTTT_G;rs111769937;rs8109754;rs4802082;rs10403732;19:41192058_CT_C;rs2561528;rs2287691;rs16974365;rs200963328;rs62107908;rs62107918;rs9917077;rs8104985
257	91	19:41161524:C:T	rs7249036	19	41161524	1.18937e-50	18	rs7249036;rs2561558;rs10403732;rs2561537;rs7258370;19:41203019_AT_A;rs3901215;rs3852866;rs11538385;rs149482512;rs4803368;rs73051846;rs12977500;rs1864077;rs33937741;rs57824425;rs8104985;19:41160811_AT_A
258	91	19:41161586:C:T	rs146588565	19	41161586	8.5288e-51	8	rs146588565;rs560711693;rs117496911;rs4803356;rs2561534;rs140989296;rs140878064;rs11555272
259	91	19:41165513:A:C	rs2604905	19	41165513	2.4866e-50	6	rs2604905;rs2561554;rs560711693;rs117956764;rs56056214;rs2561534
260	91	19:41173880:C:T	rs2604901	19	41173880	7.70843e-51	18	rs2604901;rs8109754;rs10403732;19:41192058_CT_C;rs7258370;19:41203019_AT_A;rs3852866;rs11538385;rs73045487;rs2561528;rs1870087;rs2305797;rs2644900;rs8104985;rs34605579;rs2561558;rs2561554;19:41172044_GTTTTTTTTTTTTTGTTTTT_G
261	91	19:41191725:A:G	rs45503691	19	41191725	4.12807e-13	4	rs45503691;rs113344195;rs113858922;rs112195042
262	91	19:41197271:C:G	rs112474316	19	41197271	4.45253e-42	4	rs112474316;rs3852866;rs34286101;rs7258370
263	91	19:41199430:A:G	rs116967984	19	41199430	5.38721e-26	3	rs116967984;19:41000536_AATCT_A;rs117034257
264	91	19:41199718:C:T	rs68191109	19	41199718	8.18421e-22	1	rs68191109
265	91	19:41214932:C:T	rs74746550	19	41214932	2.64944e-39	9	rs74746550;rs8107978;rs2545769;rs12609370;rs112531545;rs117451320;rs144444653;rs75217335;rs2561534
266	91	19:41223203:C:G	rs185356090	19	41223203	8.04731e-12	3	rs185356090;rs4803356;rs2561534
267	91	19:41230611:C:T	rs143697240	19	41230611	3.6065e-17	8	rs143697240;rs8107978;rs140878064;rs111613270;rs4802082;rs117496911;rs4803356;rs140989296
268	91	19:41244443:T:TGA	19:41244443_TGA_T	19	41244443	8.88308e-13	2	19:41244443_TGA_T;rs73047051
269	91	19:41249295:A:G	rs139801278	19	41249295	7.69691e-27	3	rs139801278;rs73034456;rs73045487
270	91	19:41249446:G:T	rs34696457	19	41249446	7.98086e-14	5	rs34696457;rs10425480;rs11665953;19:41412329_AAAAG_A;rs34506723
271	91	19:41250733:G:T	rs138724383	19	41250733	8.30667e-17	3	rs138724383;rs149551346;rs183937945
272	91	19:41250944:A:ACTC	19:41250944_ACTC_A	19	41250944	9.93836e-20	3	19:41250944_ACTC_A;rs570860634;rs34677607
273	91	19:41256431:A:G	rs575159817	19	41256431	1.55422e-11	1	rs575159817
274	91	19:41256712:C:T	rs147143546	19	41256712	3.10369e-10	1	rs147143546
275	91	19:41259020:A:G	rs142761754	19	41259020	3.80051e-30	3	rs142761754;rs67210567;rs9973232
276	91	19:41267073:C:T	rs116980959	19	41267073	1.60683e-11	3	rs116980959;rs2545769;rs67210567
277	91	19:41273956:C:T	rs142896709	19	41273956	2.76026e-13	3	rs142896709;rs113858922;rs4802082
278	91	19:41287459:A:G	rs113692005	19	41287459	7.43148e-35	11	rs113692005;19:41305825_ACT_A;rs72549453;rs111240159;rs8192709;rs111688353;rs75217335;rs113473882;rs113228202;rs55993576;rs11665867
279	91	19:41289586:G:T	rs79276295	19	41289586	1.1756e-09	6	rs79276295;rs56043834;rs34605579;rs55993576;rs73047051;rs11665867
280	91	19:41292676:A:G	rs150669849	19	41292676	7.26219e-09	2	rs150669849;rs73047051
281	91	19:41305065:A:G	rs192191487	19	41305065	2.79103e-13	2	rs192191487;rs12721656
282	91	19:41305683:A:G	rs75563787	19	41305683	3.6356e-13	1	rs75563787
283	91	19:41305740:A:G	rs11881124	19	41305740	3.67431e-13	11	rs11881124;rs73048928;rs56043834;rs3852868;rs34605579;rs8109754;rs3901215;rs55993576;rs73047051;rs11665867;rs2287691
284	91	19:41306650:C:T	rs61750953	19	41306650	3.20112e-13	3	rs61750953;rs146837860;rs551127475
285	91	19:41316543:C:T	rs539591753	19	41316543	2.58863e-11	2	rs539591753;rs575998195
286	91	19:41316918:C:G	rs143122559	19	41316918	2.12249e-11	4	rs143122559;rs2002975;rs200963328;rs2287691
287	91	19:41317887:A:G	rs3869575	19	41317887	2.907e-11	16	rs3869575;rs73048928;rs2545769;rs76478271;rs3875146;rs34605579;rs10403732;19:41203019_AT_A;rs2561528;rs55993576;rs1870087;rs73047051;rs11665867;rs2305797;rs2287691;rs4803368
288	91	19:41321748:A:G	rs186073901	19	41321748	2.10503e-13	3	rs186073901;rs575040003;rs149482512
289	91	19:41337015:C:T	rs10406996	19	41337015	8.79496e-31	10	rs10406996;rs11665953;19:41412329_AAAAG_A;rs10424973;rs11083592;rs10425480;rs184088518;rs146599486;rs76478271;rs8100454
290	91	19:41341750:A:G	rs7251570	19	41341750	2.63562e-14	9	rs7251570;rs56113850;rs200110220;rs4090553;rs35255138;rs11538385;rs4803368;rs2644900;rs78011401
291	91	19:41349605:C:G	rs28399479	19	41349605	1.93323e-21	2	rs28399479;rs56043834
292	91	19:41381417:A:T	rs1061608	19	41381417	8.84402e-11	4	rs1061608;rs4803402;rs4090553;rs200110220
293	91	19:41383115:A:G	rs111390860	19	41383115	1.20398e-10	5	rs111390860;rs112531545;rs62107908;rs111769937;rs2287691
294	91	19:41392466:C:G	rs10423165	19	41392466	2.94717e-30	12	rs10423165;rs4803401;rs4803402;19:41412329_AAAAG_A;rs73034456;rs76935404;rs8108939;rs4090553;rs12985721;rs78011401;rs56113850;rs200110220
295	91	19:41414408:C:G	rs17656995	19	41414408	4.96585e-13	2	rs17656995;rs117034257
296	91	19:41417137:C:T	rs140529236	19	41417137	5.40348e-13	5	rs140529236;rs4090553;rs556999280;rs67210567;rs4803402
297	91	19:41425824:C:T	rs138937335	19	41425824	4.29062e-13	2	rs138937335;rs143200968
298	91	19:41429426:C:T	rs146979430	19	41429426	1.1805e-15	3	rs146979430;rs56056214;rs2002975
299	91	19:41474527:A:AT	rs549676881	19	41474527	1.5788e-14	1	rs549676881
300	91	19:41474783:G:T	rs149264239	19	41474783	1.2619e-12	1	rs149264239
301	91	19:41502834:A:C	rs8104022	19	41502834	8.14599e-15	6	rs8104022;rs11879790;rs58788920;rs564135959;rs7257854;rs6508964
302	91	19:41526659:A:G	rs58380651	19	41526659	1.14863e-12	3	rs58380651;rs58788920;rs7257854
303	91	19:41531597:C:G	rs35930845	19	41531597	7.05148e-13	3	rs35930845;rs7257854;rs1042389
304	91	19:41533181:A:G	rs75025271	19	41533181	3.30412e-13	2	rs75025271;rs11879790
305	91	19:41553679:A:G	rs7508121	19	41553679	1.88393e-08	2	rs7508121;rs6508964
306	91	19:41601896:C:G	rs1709083	19	41601896	1.26517e-09	1	rs1709083
307	91	19:41718904:C:G	rs8101985	19	41718904	1.8496e-11	1	rs8101985
308	91	19:41911980:C:T	rs2241711	19	41911980	3.69744e-11	1	rs2241711
309	91	19:42033703:A:G	rs7252454	19	42033703	1.253e-09	1	rs7252454
310	92	19:55494881:C:G	rs11672113	19	55494881	5.60621e-09	2	rs11672113;rs34883216
311	92	19:55497290:A:G	rs76855471	19	55497290	2.71306e-09	1	rs76855471
312	93	20:12962718:A:G	rs364585	20	12962718	9.94173e-18	5	rs364585;rs608994;20:12914986_GA_G;rs6074528;rs6078854
313	94	20:43034468:A:G	rs2868095	20	43034468	1.53026e-08	1	rs2868095
314	94	20:43042364:C:T	rs1800961	20	43042364	1.72423e-11	1	rs1800961
315	95	20:46340596:C:T	rs4239651	20	46340596	2.26261e-08	1	rs4239651
316	96	20:56120271:C:T	rs4810083	20	56120271	2.86606e-08	1	rs4810083
317	97	20:62364164:G:GTA	rs759715416	20	62364164	1.23641e-13	10	rs759715416;rs2738774;rs909333;20:62279039_CGT_C;rs140082233;20:62284925_GGA_G;rs11696198;rs34538116;rs6062496;rs3761123
318	98	21:40467643:C:T	rs2836884	21	40467643	6.3507e-10	1	rs2836884
319	99	22:21932068:C:T	rs181362	22	21932068	2.79085e-10	1	rs181362

## Sheet: ST20
Table S20. Prioritized genes from GWAS of MetaboAgeMort by functional mapping.
ensg	symbol	chr	start	end	strand	type	entrezID	HUGO	pLI	ncRVIS	posMapSNPs	posMapMaxCADD	minGwasP	IndSigSNPs	GenomicLocus
ENSG00000162426	SLC45A1	1	8377886	8404227	1	protein_coding	50651	SLC45A1	0.0451893	NA	3	6.716	3.10892e-07	rs159961	1
ENSG00000142599	RERE	1	8412457	8877702	-1	protein_coding	473	RERE	0.999996	-0.582722	205	18.7	3.10387e-08	rs159961;rs301819	1
ENSG00000117713	ARID1A	1	27022524	27108595	1	protein_coding	8289	ARID1A	1	NA	92	22.7	1.84193e-08	rs34728853;rs34928032	2
ENSG00000060642	PIGV	1	27113963	27124889	1	protein_coding	55650	PIGV	7.20424e-06	-0.681663	13	22.1	2.47048e-08	rs34928032;rs34728853	2
ENSG00000204160	ZDHHC18	1	27153201	27184093	1	protein_coding	84243	ZDHHC18	0.00119785	-0.617092	41	12.48	2.38467e-08	rs34728853;rs34928032	2
ENSG00000175793	SFN	1	27189633	27190947	1	protein_coding	2810	SFN	0.49089	-0.168903	29	12.48	2.04218e-08	rs34728853;rs34928032	2
ENSG00000142751	GPN2	1	27202624	27216788	-1	protein_coding	54707	GPN2	0.0369235	-1.95832	32	16.46	2.04218e-08	rs34928032;rs34728853	2
ENSG00000198746	GPATCH3	1	27216979	27226957	-1	protein_coding	63906	GPATCH3	6.05252e-07	-0.706578	25	10.5	2.894e-08	rs34928032;rs34728853	2
ENSG00000090273	NUDC	1	27226729	27273353	1	protein_coding	10726	NUDC	0.822775	0.21879	47	24	2.56966e-08	rs34928032;rs34728853	2
ENSG00000131910	NR0B2	1	27237980	27240457	-1	protein_coding	8431	NR0B2	5.8348e-08	0.0420141	25	24	2.56966e-08	rs34728853;rs34928032	2
ENSG00000175707	C1orf172	1	27276053	27286897	-1	protein_coding	126695	C1orf172	0.153805	-0.577042	24	21.7	2.29075e-07	rs34728853	2
ENSG00000127603	MACF1	1	39546988	39952849	1	protein_coding	23499	MACF1	1	-0.44543	306	19.78	3.67974e-17	rs6668369;rs72661935;rs11205802;rs58302493;rs111411108;rs12402990;rs61779305;rs2293476	3
ENSG00000255103	KIAA0754	1	39876151	39882154	1	protein_coding	643314	KIAA0754	0.0210361	NA	19	14.68	2.26537e-15	rs111411108;rs6668369;rs12402990;rs11205802	3
ENSG00000183682	BMP8A	1	39957318	39991607	1	protein_coding	353500	BMP8A	0.456963	NA	40	21	2.93104e-19	rs12402990;rs11205802;rs2293476;rs6668369;rs3768320;rs1180322;rs58302493	3
ENSG00000090621	PABPC4	1	40026488	40042462	-1	protein_coding	100996696	PABPC4	0.992493	NA	48	20.9	1.73936e-19	rs2293476;rs3768320;rs1180322;rs12402990;rs58302493;rs6668369;rs77027633	3
ENSG00000163909	HEYL	1	40089825	40105617	-1	protein_coding	26508	HEYL	6.80881e-07	-0.347854	11	5.934	2.74209e-18	rs12402990;rs1180322;rs2293476;rs58302493;rs1180317	3
ENSG00000116981	NT5C1A	1	40124793	40137710	-1	protein_coding	84618	NT5C1A	8.15239e-05	-0.103966	1	1.498	0.0332772	rs72665235	3
ENSG00000116983	HPCAL4	1	40144320	40157361	-1	protein_coding	51440	HPCAL4	0.0184228	2.62482	11	15.53	1.38974e-08	rs72665235	3
ENSG00000084072	PPIE	1	40157854	40229586	1	protein_coding	10450	PPIE	0.98081	-0.248899	10	15.53	1.38974e-08	rs72665235	3
ENSG00000043514	TRIT1	1	40306723	40349183	-1	protein_coding	54802	TRIT1	9.42969e-10	0.825791	36	15.06	8.33082e-10	1:40421617_TG_T;rs3134615	3
ENSG00000116990	MYCL	1	40361098	40367928	-1	protein_coding	4610	MYCL	0.358812	0.239147	12	15.06	2.44348e-09	1:40421617_TG_T;rs3134615	3
ENSG00000168389	MFSD2A	1	40420802	40435638	1	protein_coding	84879	MFSD2A	0.917671	-0.589547	7	17.51	4.38221e-11	1:40421617_TG_T	3
ENSG00000169174	PCSK9	1	55505221	55530525	1	protein_coding	255738	PCSK9	1.02508e-10	0.264271	8	15.41	2.27627e-12	rs11591147;rs2483205;rs2495477	4
ENSG00000162607	USP1	1	62901968	62917475	1	protein_coding	7398	USP1	0.993181	-1.54208	52	18.26	9.23442e-52	rs77083979;rs1305521;rs1183851;rs71643639;rs912540;rs536629310	5
ENSG00000116641	DOCK7	1	62920399	63153969	-1	protein_coding	85440	DOCK7	0.771361	NA	292	18.64	8.74317e-52	rs1305521;rs912540;rs536629310;rs77083979;rs1183851;rs1168100;rs71643639	5
ENSG00000132855	ANGPTL3	1	63063158	63071830	1	protein_coding	27329	ANGPTL3	2.12016e-07	-0.803837	16	12.12	4.89853e-51	rs77083979;rs1305521	5
ENSG00000269624	AL138847.1	1	63073437	63075249	1	protein_coding	NA	NA	NA	NA	11	12.12	5.3214e-51	rs1305521;rs1183851;rs1168100	5
ENSG00000125703	ATG4C	1	63249806	63331184	1	protein_coding	84938	ATG4C	3.32762e-09	-0.809377	165	17.7	1.01003e-13	rs12084633;rs6688417;rs7512480;rs72669559;rs11809792	5
ENSG00000116678	LEPR	1	65886248	66107242	1	protein_coding	54741	LEPR	0.999805	0.927492	116	10.65	1.14627e-16	rs6671498;rs4655537;rs3828036;rs34075504;rs35945185	6
ENSG00000163125	RPRD2	1	150335567	150449042	1	protein_coding	23248	RPRD2	0.999977	-0.208277	2	1.847	7.65758e-06	rs10305724	7
ENSG00000143374	TARS2	1	150459887	150480078	1	protein_coding	102465529	TARS2	1.87456e-08	0.846507	1	0.101	3.42868e-06	rs10305724	7
ENSG00000143369	ECM1	1	150480538	150486265	1	protein_coding	1893	ECM1	7.32851e-08	0.615279	1	0.101	3.42868e-06	rs10305724	7
ENSG00000143382	ADAMTSL4	1	150521884	150533413	1	protein_coding	54507	ADAMTSL4	7.08735e-16	-0.228888	1	9.242	3.00044e-07	rs10305724	7
ENSG00000203804	ADAMTSL4-AS1	1	150533480	150533969	-1	protein_coding	NA	ADAMTSL4-AS1	NA	NA	1	9.242	3.00044e-07	rs10305724	7
ENSG00000143384	MCL1	1	150547032	150552066	-1	protein_coding	4170	MCL1	0.950093	-0.4059	1	9.242	3.00044e-07	rs10305724	7
ENSG00000143420	ENSA	1	150573327	150602088	-1	protein_coding	2029	ENSA	0.16237	-0.472342	2	3.702	2.77285e-05	rs66958685	7
ENSG00000143457	GOLPH3L	1	150618701	150669630	-1	protein_coding	55204	GOLPH3L	0.0221067	-0.592524	8	7.488	1.25404e-12	rs10305724;rs2055975;rs267738;rs66958685	7
ENSG00000143452	HORMAD1	1	150670536	150693364	-1	protein_coding	84072	HORMAD1	0.00312691	-0.404097	5	13.86	1.78601e-12	rs267738;rs66958685;rs10305724	7
ENSG00000163131	CTSS	1	150702672	150738433	-1	protein_coding	1520	CTSS	0.628283	-0.390794	6	7.883	2.7947e-12	rs267738;rs66958685;rs10305724	7
ENSG00000143387	CTSK	1	150768684	150780799	-1	protein_coding	1513	CTSK	0.000135211	-0.588567	2	7.321	3.64332e-08	rs66958685;rs10305724	7
ENSG00000143437	ARNT	1	150782181	150849244	-1	protein_coding	405	ARNT	0.976348	-1.07282	6	5.016	2.73675e-12	rs10305724;rs267738;rs66958685	7
ENSG00000143379	SETDB1	1	150898739	150937213	1	protein_coding	9869	SETDB1	0.999997	-0.304221	2	27.3	7.65399e-15	rs267738	7
ENSG00000143418	CERS2	1	150933059	150947479	-1	protein_coding	29956	CERS2	0.910163	NA	4	27.3	7.65399e-15	rs267738	7
ENSG00000143412	ANXA9	1	150954493	150968110	1	protein_coding	8416	ANXA9	3.36086e-14	0.18946	17	10.32	5.10426e-14	rs267738;rs10305724	7
ENSG00000143409	FAM63A	1	150969025	150980851	-1	protein_coding	55793	FAM63A	8.24251e-06	-0.357503	19	9.329	2.27584e-08	rs10305724	7
ENSG00000143363	PRUNE	1	150980896	151008189	1	protein_coding	58497	PRUNE	0.0107618	-1.12226	21	19.69	2.27584e-08	rs10305724	7
ENSG00000163141	BNIPL	1	151009046	151020076	1	protein_coding	149428	BNIPL	1.02796e-09	0.962109	10	19.69	1.40292e-06	rs10305724	7
ENSG00000143443	C1orf56	1	151020216	151024462	1	protein_coding	54964	C1orf56	0.00131728	0.573501	5	19.69	1.40292e-06	rs10305724	7
ENSG00000197622	CDC42SE1	1	151023447	151042801	-1	protein_coding	56882	CDC42SE1	0.0135195	-0.166256	12	19.69	2.40938e-06	rs10305724	7
ENSG00000213190	MLLT11	1	151030234	151040970	1	protein_coding	10962	MLLT11	0.473312	-1.61676	8	13.64	5.10033e-06	rs10305724	7
ENSG00000143458	GABPB2	1	151043054	151098018	1	protein_coding	126626	GABPB2	0.00262905	0.476202	24	22.7	6.95795e-06	rs10305724	7
ENSG00000143434	SEMA6C	1	151104161	151119104	-1	protein_coding	10500	SEMA6C	5.65313e-05	-0.756767	10	18.21	6.05018e-06	rs10305724	7
ENSG00000163154	TNFAIP8L2	1	151129105	151132225	1	protein_coding	79626	TNFAIP8L2	0.504728	-0.485809	5	12.06	6.05018e-06	rs10305724	7
ENSG00000163156	SCNM1	1	151129140	151142773	1	protein_coding	100534012	SCNM1	4.72848e-05	-0.377994	5	12.06	6.05018e-06	rs10305724	7
ENSG00000163155	LYSMD1	1	151132224	151138424	-1	protein_coding	388695	LYSMD1	0.18195	-0.634867	4	9.434	2.15759e-05	rs10305724	7
ENSG00000163157	TMOD4	1	151142462	151148760	-1	protein_coding	29765	TMOD4	1.33271e-07	-0.283548	4	9.434	2.15759e-05	rs10305724	7
ENSG00000163159	VPS72	1	151142463	151167797	-1	protein_coding	6944	VPS72	0.249429	-0.425642	4	9.434	2.15759e-05	rs10305724	7
ENSG00000143595	AQP10	1	154293566	154297801	1	protein_coding	89872	AQP10	0.0152783	-0.980404	12	15.36	3.22683e-10	1:154373554_CTATTTATTTATT_C;rs3890153	8
ENSG00000143515	ATP8B2	1	154298029	154323783	1	protein_coding	57198	ATP8B2	0.999565	-0.49303	23	15.36	3.22683e-10	1:154373554_CTATTTATTTATT_C;rs3890153	8
ENSG00000160712	IL6R	1	154377669	154441926	1	protein_coding	3570	IL6R	0.047869	-0.793342	77	15.98	3.43804e-28	1:154373554_CTATTTATTTATT_C;1:154398552_GAC_G;rs6694258;rs12126142;rs6690230	8
ENSG00000169291	SHE	1	154442248	154474589	-1	protein_coding	126669	SHE	0.72162	-1.32996	22	17.12	3.81232e-13	rs6690230	8
ENSG00000163239	TDRD10	1	154474695	154520623	1	protein_coding	126668	TDRD10	2.45422e-06	-0.428924	41	17.12	5.85295e-13	rs6690230;rs12750774	8
ENSG00000160714	UBE2Q1	1	154521053	154531504	-1	protein_coding	55585	UBE2Q1	0.969363	-0.512696	6	6.244	7.08575e-12	rs6690230;rs12750774	8
ENSG00000160716	CHRNB2	1	154540257	154552502	1	protein_coding	1141	CHRNB2	0.720254	-0.351586	2	8.216	2.30485e-11	1:154605890_AAATAATAATAATAAT_A;rs9616	8
ENSG00000160710	ADAR	1	154554538	154600475	-1	protein_coding	103	ADAR	0.907595	-0.5666	18	10.76	2.30485e-11	1:154605890_AAATAATAATAATAAT_A;rs9616	8
ENSG00000268141	AL606500.1	1	154585067	154585190	1	protein_coding	NA	NA	NA	NA	6	8.196	3.18563e-11	1:154605890_AAATAATAATAATAAT_A	8
ENSG00000162755	KLHDC9	1	161068151	161070136	1	protein_coding	126823	KLHDC9	5.36704e-06	0.110002	2	6.874	1.47849e-07	rs4233367	9
ENSG00000143256	PFDN2	1	161070346	161087901	-1	protein_coding	5202	PFDN2	0.219933	-0.192547	2	6.874	1.47849e-07	rs4233367	9
ENSG00000158793	NIT1	1	161087876	161095235	1	protein_coding	4817	NIT1	0.000861525	-0.461573	2	6.874	1.47849e-07	rs4233367	9
ENSG00000143222	UFC1	1	161122566	161128646	1	protein_coding	51506	UFC1	0.0899542	-0.413933	1	9.823	1.82746e-07	rs4233367	9
ENSG00000143258	USP21	1	161129240	161135513	1	protein_coding	27005	USP21	0.0746517	-0.568369	1	9.823	1.82746e-07	rs4233367	9
ENSG00000143224	PPOX	1	161136200	161147803	1	protein_coding	5498	PPOX	0.328332	0.0105367	1	9.823	1.82746e-07	rs4233367	9
ENSG00000158850	B4GALT3	1	161141100	161147287	-1	protein_coding	8703	B4GALT3	0.0208229	-0.655347	1	9.823	1.82746e-07	rs4233367	9
ENSG00000158859	ADAMTS4	1	161154098	161168846	-1	protein_coding	9507	ADAMTS4	0.00546594	-0.696078	7	18.11	3.93255e-10	rs4233367	9
ENSG00000158864	NDUFS2	1	161166894	161184185	1	protein_coding	4720	NDUFS2	0.997735	-0.107756	13	18.11	3.99844e-14	rs4233367;rs4656292	9
ENSG00000158869	FCER1G	1	161185024	161190489	1	protein_coding	2207	FCER1G	0.635846	0.680208	11	7.659	1.90724e-14	rs4233367;rs4656292	9
ENSG00000268387	AL590714.1	1	161190160	161192296	1	protein_coding	NA	NA	NA	NA	9	7.659	1.90724e-14	rs4233367;rs4656292	9
ENSG00000158874	APOA2	1	161192082	161193421	-1	protein_coding	336	APOA2	0.00943706	-0.233222	8	7.659	1.90724e-14	rs4233367;rs4656292	9
ENSG00000158882	TOMM40L	1	161195793	161200408	1	protein_coding	84134	TOMM40L	0.744036	-0.393456	6	7.659	1.90724e-14	rs4656292	9
ENSG00000143257	NR1I3	1	161199456	161208092	-1	protein_coding	9970	NR1I3	0.00035522	-0.291611	9	7.659	1.90724e-14	rs4656292	9
ENSG00000248485	PCP4L1	1	161228517	161255240	1	protein_coding	654790	PCP4L1	0.223986	-0.120758	1	1.734	6.16495e-10	rs4656292	9
ENSG00000007933	FMO3	1	171060018	171086959	1	protein_coding	2328	FMO3	2.82794e-09	-0.196376	42	21.5	3.35269e-10	rs58365744;rs1920149	10
ENSG00000117507	FMO6P	1	171106879	171130707	1	protein_coding	NA	FMO6P	0.376801	NA	65	38	5.80927e-10	rs58365744;rs1920149	10
ENSG00000186205	2024-03-01	1	220960101	220987735	1	protein_coding	64757	2024-03-01	8.19879e-05	0.263394	7	7.754	2.3528e-10	rs2642438	11
ENSG00000136630	HLX	1	221051699	221058401	1	protein_coding	3142	HLX	0.56122	0.873926	5	11.03	3.52829e-09	rs2453237	11
ENSG00000143641	GALNT2	1	230193536	230417870	1	protein_coding	2590	GALNT2	0.881986	4.22366	144	16.68	2.10236e-26	rs6672758;rs6693579;rs10779833;rs11122400;rs115047514;rs2281721;rs627108;1:230317940_TG_T	12
ENSG00000162711	NLRP3	1	247579458	247612410	1	protein_coding	114548	NLRP3	0.447263	0.103224	26	22.4	1.04664e-15	rs10157379;rs12143966	13
ENSG00000177535	OR2B11	1	247614255	247615308	-1	protein_coding	127623	OR2B11	0.0215165	0.90012	16	22.4	1.04664e-15	rs10157379;rs12143966	13
ENSG00000115902	SLC1A4	2	65215611	65250999	1	protein_coding	6509	SLC1A4	0.242898	-0.150607	17	15.93	3.5596e-14	rs34420115;rs12990103;rs72538440	17
ENSG00000136696	IL36B	2	113779668	113810444	-1	protein_coding	27177	IL36B	0.0035173	0.788246	24	8.294	1.83541e-08	rs6755354;rs4849145	18
ENSG00000136695	IL36RN	2	113816215	113822959	1	protein_coding	26525	IL36RN	0.00097234	2.76497	40	22.8	1.83541e-08	rs4849145;rs6755354;rs12711751	18
ENSG00000136697	IL1F10	2	113825547	113833427	1	protein_coding	84639	IL1F10	0.00396024	2.53747	65	22.8	6.87171e-24	rs6755354;rs12711751;rs315923;2:113844174_CA_C;rs56341434	18
ENSG00000136689	IL1RN	2	113864791	113891593	1	protein_coding	3557	IL1RN	0.340219	1.18524	49	8.189	3.73917e-22	2:113844174_CA_C;rs56341434;rs315923;rs17669228;rs315943;rs2232354;rs6729390	18
ENSG00000125637	PSD4	2	113914902	113966973	1	protein_coding	23550	PSD4	0.805496	-0.981758	8	11.02	2.13359e-09	rs315943;rs6729390	18
ENSG00000152253	SPC25	2	169690642	169769881	-1	protein_coding	57405	SPC25	0.0594295	-0.350387	16	13.62	8.8985e-10	rs13431652;rs853777	19
ENSG00000152254	G6PC2	2	169757750	169766505	1	protein_coding	57818	G6PC2	1.91256e-09	0.433903	12	13.62	8.8985e-10	rs13431652;rs853777	19
ENSG00000073734	ABCB11	2	169779448	169887832	-1	protein_coding	8647	ABCB11	2.18849e-10	0.00723912	54	11.34	3.8995e-10	rs853777;rs13431652	19
ENSG00000021826	CPS1	2	211342406	211543831	1	protein_coding	1373	CPS1	0.0833574	0.929214	47	20.8	8.66128e-09	rs7583733;rs1047891	20
ENSG00000153820	SPHKAP	2	228844666	229046361	-1	protein_coding	80309	SPHKAP	0.233358	-0.799535	184	12.92	3.45676e-09	rs10195674;rs61325615	21
ENSG00000173531	MST1	3	49721380	49726934	-1	protein_coding	4485	MST1	1.72736e-10	0.158165	2	15.38	2.77759e-11	rs2352974	22
ENSG00000164068	RNF123	3	49726932	49758962	1	protein_coding	63891	RNF123	0.969715	-0.461991	21	15.82	2.41939e-11	rs2352974	22
ENSG00000176020	AMIGO3	3	49754267	49761349	-1	protein_coding	386724	AMIGO3	7.50516e-06	NA	19	15.82	2.41939e-11	rs2352974	22
ENSG00000173540	GMPPB	3	49754277	49761384	-1	protein_coding	386724	GMPPB	8.24536e-05	-0.659554	19	15.82	2.41939e-11	rs2352974	22
ENSG00000176095	IP6K1	3	49761727	49823975	-1	protein_coding	9807	IP6K1	0.23518	-2.10343	59	17.96	3.25395e-12	rs2352974;rs6446298	22
ENSG00000187492	CDHR4	3	49828165	49837268	-1	protein_coding	389118	CDHR4	0.0134739	0.0436097	10	8.931	1.60405e-11	rs2352974	22
ENSG00000185614	FAM212A	3	49840687	49842463	1	protein_coding	389119	FAM212A	0.000589161	NA	5	9.432	1.60405e-11	rs2352974	22
ENSG00000182179	UBA7	3	49842640	49851379	-1	protein_coding	100847079	UBA7	2.68228e-14	-0.315381	8	9.432	1.60405e-11	rs2352974;rs6446298	22
ENSG00000183763	TRAIP	3	49866034	49894007	-1	protein_coding	10293	TRAIP	0.125104	-0.132255	25	17.61	2.1568e-12	rs2352974;rs6446298;rs199956414	22
ENSG00000164076	CAMKV	3	49895421	49907655	-1	protein_coding	79012	CAMKV	0.996846	-0.638323	17	18.51	2.1568e-12	rs2352974;rs199956414;rs3774749	22
ENSG00000164078	MST1R	3	49924435	49941299	-1	protein_coding	4486	MST1R	1.69349e-20	-0.377645	20	18.51	1.11698e-11	rs199956414;rs2352974;rs3774749	22
ENSG00000228008	CTD-2330K9.3	3	49941278	49954370	1	protein_coding	NA	NA	NA	NA	20	13.15	6.99539e-12	rs199956414;rs2352974	22
ENSG00000164077	MON1A	3	49946302	49967606	-1	protein_coding	84315	MON1A	0.00636811	-0.629673	27	13.15	6.99539e-12	rs199956414;rs2352974;rs3774749	22
ENSG00000004534	RBM6	3	49977440	50137478	1	protein_coding	10180	RBM6	1	-0.685653	167	17.77	2.04583e-12	rs199956414;rs3774749;rs2014830;rs6446298;3:50130376_CTTTTTT_C	22
ENSG00000003756	RBM5	3	50126341	50156454	1	protein_coding	10181	RBM5	0.999999	-0.605889	35	18.47	2.67088e-12	rs199956414;rs3774749;3:50130376_CTTTTTT_C;3:50149847_TAAAAAAAAAA_T	22
ENSG00000001617	SEMA3F	3	50192478	50226508	1	protein_coding	6405	SEMA3F	0.999918	NA	20	15.54	9.14585e-09	rs3774749;rs199956414	22
ENSG00000114349	GNAT1	3	50229045	50233949	1	protein_coding	2779	GNAT1	2.50523e-06	-0.274733	8	6.559	4.67996e-05	rs3774749	22
ENSG00000073711	PPP2R3A	3	135684515	135866733	1	protein_coding	5523	PPP2R3A	0.920488	-0.863679	9	8.061	2.13367e-07	rs9647335	24
ENSG00000174579	MSL2	3	135867764	135916083	-1	protein_coding	55167	MSL2	0.889664	-1.74205	7	15.53	3.91629e-08	rs9647335;rs1711161	24
ENSG00000114054	PCCB	3	135969148	136056738	1	protein_coding	5096	PCCB	0.000735839	-0.38516	30	9.137	5.48578e-08	rs1711161;rs9647335	24
ENSG00000118007	STAG1	3	136055077	136471220	-1	protein_coding	10274	STAG1	1	-0.647638	89	6.381	2.53359e-08	rs1711161;rs9647335	24
ENSG00000152601	MBNL1	3	151961617	152183569	1	protein_coding	4154	MBNL1	0.981578	-2.05254	41	15.96	7.83669e-09	rs2217083;rs7633673	25
ENSG00000221962	TMEM14E	3	152057484	152058779	-1	protein_coding	645843	TMEM14E	0.185565	-0.00873873	6	5.189	1.97579e-07	rs7633673	25
ENSG00000163904	SENP2	3	185300284	185351339	1	protein_coding	59343	SENP2	0.998305	-0.180167	101	11.97	4.04302e-08	rs114143569	26
ENSG00000073792	IGF2BP2	3	185361527	185542844	-1	protein_coding	10644	IGF2BP2	0.942124	-0.369524	9	4.167	6.5865e-09	rs114143569;rs57158761	26
ENSG00000163915	C3orf65	3	185430316	185447575	1	protein_coding	NA	C3orf65	0.0636622	NA	1	1.231	1.33562e-05	rs114143569	26
ENSG00000090520	DNAJB11	3	186285192	186315061	1	protein_coding	51726	DNAJB11	0.909931	-0.572965	9	6.905	1.49096e-08	rs10937258	27
ENSG00000145192	AHSG	3	186330712	186339107	1	protein_coding	197	AHSG	2.86452e-08	-0.106742	51	11.36	1.83398e-13	rs10937258;rs2070634;rs4917	27
ENSG00000090512	FETUB	3	186353758	186370930	1	protein_coding	26998	FETUB	6.88365e-05	0.181892	1	4.943	1.28468e-08	rs2070634	27
ENSG00000087128	TMPRSS11E	4	69313167	69363322	1	protein_coding	28983	TMPRSS11E	3.75424e-05	0.26254	19	22.5	4.66859e-11	rs4860948	28
ENSG00000197888	UGT2B17	4	69402902	69434245	-1	protein_coding	7367	UGT2B17	0.0102556	0.903832	2	1.962	NA	rs4860948	28
ENSG00000163644	PPM1K	4	89178772	89205921	-1	protein_coding	152926	PPM1K	0.0454661	-0.457499	27	9.968	5.40327e-14	rs958325;rs4423843;rs13125860;4:89223115_GA_G	29
ENSG00000153064	BANK1	4	102332443	102995969	1	protein_coding	55024	BANK1	1.76433e-10	-0.305251	1	1.848	0.000297309	rs13107325	30
ENSG00000138821	SLC39A8	4	103172198	103352415	-1	protein_coding	64116	SLC39A8	0.891567	-0.202749	2	23.1	2.52072e-09	rs13107325	30
ENSG00000176928	GCNT4	5	74323289	74326724	-1	protein_coding	51301	GCNT4	0.021235	1.25008	7	6.437	8.65492e-09	rs73125247	31
ENSG00000145700	ANKRD31	5	74364100	74532703	-1	protein_coding	256006	ANKRD31	NA	NA	251	15.63	8.24708e-10	rs10066707;rs4704187;5:74745521_TTGG_T	31
ENSG00000113161	HMGCR	5	74632154	74657929	1	protein_coding	3156	HMGCR	0.999837	-0.514442	41	12.4	8.25274e-19	rs10683134;rs6453133;rs10690767;rs13356670;5:74745521_TTGG_T	31
ENSG00000113163	COL4A3BP	5	74664311	74807963	-1	protein_coding	10087	COL4A3BP	0.979474	-1.64811	106	13.82	1.49139e-18	rs10683134;5:74745521_TTGG_T;rs10690767;rs6453133;rs13356670;rs376481168;rs1115091	31
ENSG00000122008	POLK	5	74807581	74896969	1	protein_coding	51426	POLK	5.99896e-07	-0.474863	67	14.63	1.04679e-18	5:74745521_TTGG_T;rs6453133;rs10690767;rs13356670;rs10683134	31
ENSG00000189045	ANKDD1B	5	74907284	74967671	1	protein_coding	728780	ANKDD1B	NA	0.593695	83	45	1.04679e-18	rs6453133;rs10690767;5:74745521_TTGG_T;rs13356670;rs10683134;rs34344;rs2307111;rs367659190	31
ENSG00000152359	POC5	5	74969949	75013313	-1	protein_coding	134359	POC5	0.00213816	0.193562	143	45	1.34216e-15	rs34344;rs2307111;rs367659190;rs888789	31
ENSG00000164180	TMEM161B	5	87485450	87565293	-1	protein_coding	153396	TMEM161B	0.003685	0.0123156	1	11.17	3.96042e-06	rs992623	32
ENSG00000164270	HTR4	5	147830595	148056798	-1	protein_coding	3360	HTR4	0.648788	-0.752171	52	14.9	5.85307e-09	rs71582305	33
ENSG00000223501	VPS52	6	33218049	33239824	-1	protein_coding	6293	VPS52	0.0159633	0.463747	18	19.07	3.33187e-08	rs3130014	34
ENSG00000231500	RPS18	6	33239787	33244287	1	protein_coding	6222	RPS18	0.962013	-0.158263	9	19.07	3.33187e-08	rs3130014	34
ENSG00000235863	B3GALT4	6	33244917	33252609	1	protein_coding	8705	B3GALT4	0.236709	NA	5	19.07	3.33187e-08	rs3130014	34
ENSG00000227057	WDR46	6	33246885	33257304	-1	protein_coding	9277	WDR46	8.42035e-06	0.412534	4	1.978	3.33187e-08	rs3130014	34
ENSG00000204220	PFDN6	6	33257079	33266178	1	protein_coding	102465501	PFDN6	0.859422	0.536101	2	1.978	3.33187e-08	rs3130014	34
ENSG00000237441	RGL2	6	33259431	33267101	-1	protein_coding	5863	RGL2	0.0747683	-0.299562	1	1.978	3.62811e-08	rs3130014	34
ENSG00000204209	DAXX	6	33286335	33297046	-1	protein_coding	1616	DAXX	0.842737	0.0174434	1	1.714	8.29289e-09	rs3130014	34
ENSG00000124507	PACSIN1	6	34433916	34503006	1	protein_coding	29993	PACSIN1	0.991339	-1.5939	20	18.95	3.91076e-08	rs73405691	35
ENSG00000196821	C6orf106	6	34555065	34664636	-1	protein_coding	64771	C6orf106	0.45403	-1.13555	72	13.26	1.27604e-08	6:34801188_AT_A;rs6940215	35
ENSG00000124562	SNRPC	6	34725183	34741571	1	protein_coding	6631	SNRPC	0.727262	-0.35112	74	12.89	4.95504e-09	6:34801188_AT_A;rs6940215	35
ENSG00000065060	UHRF1BP1	6	34759857	34850915	1	protein_coding	54887	UHRF1BP1	2.46541e-07	-0.830354	123	16.17	1.3946e-09	6:34801188_AT_A;rs6940215	35
ENSG00000112561	TFEB	6	41651716	41703997	-1	protein_coding	7942	TFEB	0.968857	NA	4	22	2.31051e-10	rs78470916;rs12525948;rs11754668	37
ENSG00000096088	PGC	6	41704449	41721847	-1	protein_coding	5225	PGC	3.3013e-06	0.769426	1	0.128	8.84082e-07	rs144591568	37
ENSG00000137218	FRS3	6	41737914	41754280	-1	protein_coding	10817	FRS3	0.808551	NA	2	6.375	5.44235e-07	rs144591568	37
ENSG00000124593	PRICKLE4	6	41748087	41757879	1	protein_coding	100188893	PRICKLE4	7.00665e-06	NA	1	6.375	5.44235e-07	rs144591568	37
ENSG00000214736	TOMM6	6	41755400	41757636	1	protein_coding	100188893	TOMM6	NA	0.00267806	1	6.375	5.44235e-07	rs144591568	37
ENSG00000164663	USP49	6	41757634	41863099	-1	protein_coding	25862	USP49	0.943537	-0.757279	3	6.375	2.02337e-08	rs144591568	37
ENSG00000124641	MED20	6	41873092	41888877	-1	protein_coding	9477	MED20	0.488943	-0.778207	1	1.949	4.49621e-07	rs144591568	37
ENSG00000112576	CCND3	6	41902671	42018095	-1	protein_coding	896	CCND3	0.946445	-0.503494	5	13.34	1.09549e-06	rs144591568	37
ENSG00000171611	PTCRA	6	42883727	42893573	1	protein_coding	171558	PTCRA	0.0113952	0.0829866	1	7.464	2.58601e-07	rs9296406	38
ENSG00000137161	CNPY3	6	42896938	42907025	1	protein_coding	10695	CNPY3	0.466081	-0.905448	8	7.464	1.00782e-10	rs9296406	38
ENSG00000124713	GNMT	6	42928496	42931618	1	protein_coding	27232	GNMT	0.667934	-0.204225	59	17.98	5.54812e-11	rs9296406	38
ENSG00000124587	PEX6	6	42931608	42946958	-1	protein_coding	5190	PEX6	0.00284959	0.920132	61	17.98	5.54812e-11	rs9296406	38
ENSG00000112640	PPP2R5D	6	42952237	42980080	1	protein_coding	5528	PPP2R5D	0.99752	-0.910525	13	13.69	6.72286e-11	rs9296406	38
ENSG00000112394	SLC16A10	6	111408781	111552397	1	protein_coding	117247	SLC16A10	0.067607	NA	9	14.77	9.59257e-10	rs14399	39
ENSG00000173214	KIAA1919	6	111580551	111592370	1	protein_coding	91749	KIAA1919	4.15685e-05	-0.962431	14	11.22	1.05454e-09	6:111799832_CA_C;rs3851229;rs240959;rs9481160	39
ENSG00000009413	REV3L	6	111620234	111804918	-1	protein_coding	5980	REV3L	1	NA	164	20.8	4.3047e-14	rs9481160;6:111799832_CA_C;rs240959;rs3851229;rs77043842;rs14399	39
ENSG00000056972	TRAF3IP2	6	111877657	111927481	-1	protein_coding	10758	TRAF3IP2	7.10961e-05	-1.02444	18	13.58	4.04656e-09	rs3851229;rs9481160;rs1883136	39
ENSG00000118520	ARG1	6	131894284	131905472	1	protein_coding	383	ARG1	0.000499883	-0.168128	10	5.551	1.08205e-10	rs2608937;rs2246012	40
ENSG00000112282	MED23	6	131895106	131949369	-1	protein_coding	9439	MED23	0.150658	-0.492582	32	19.68	1.08205e-10	rs2608937;rs2246012	40
ENSG00000154269	ENPP3	6	131949582	132068553	1	protein_coding	5169	ENPP3	6.43746e-17	0.0386506	17	8.024	2.70259e-09	rs2246012	40
ENSG00000010818	HIVEP2	6	143072604	143266338	-1	protein_coding	3097	HIVEP2	1	-0.573572	15	12.51	4.61618e-08	rs113243210	41
ENSG00000112499	SLC22A2	6	160592093	160698670	-1	protein_coding	6582	SLC22A2	1.41917e-09	0.905296	1	0.667	8.24159e-06	6:161075384_AC_A	42
ENSG00000146477	SLC22A3	6	160769300	160876014	1	protein_coding	6581	SLC22A3	3.31639e-05	0.310629	4	11.1	6.40086e-08	6:161075384_AC_A	42
ENSG00000198670	LPA	6	160952515	161087407	-1	protein_coding	4018	LPA	2.44223e-32	0.0421444	11	16.7	7.15174e-14	6:161075384_AC_A;rs55730499;rs6938647;rs56393506	42
ENSG00000122194	PLG	6	161123270	161174347	1	protein_coding	5340	PLG	0.00243512	0.479258	1	0.699	1.15636e-06	rs55730499	42
ENSG00000178397	FAM220A	7	6369040	6388612	-1	protein_coding	84792	FAM220A	1.23122e-05	NA	51	10.66	8.03815e-12	rs6463550;rs10261256;rs9648590	43
ENSG00000136238	RAC1	7	6414154	6443608	1	protein_coding	5879	RAC1	0.572395	NA	74	17.57	9.21004e-15	rs10261256;rs6463550;rs9648590;rs13235365;7:6421021_CTT_C;7:6436871_CA_C;rs702484;rs759779762;rs4720672	43
ENSG00000164535	DAGLB	7	6448757	6523821	-1	protein_coding	221955	DAGLB	1.65016e-06	-0.350633	51	17.57	4.10339e-15	rs10261256;rs702484;7:6436871_CA_C;rs759779762;rs13235365;rs4720672;7:6421021_CTT_C	43
ENSG00000136240	KDELR2	7	6485584	6523873	-1	protein_coding	11014	KDELR2	0.268729	-0.542476	17	8.954	8.62711e-15	rs13235365;rs10261256;rs702484;7:6421021_CTT_C	43
ENSG00000146828	SLC12A9	7	100424442	100464631	1	protein_coding	56996	SLC12A9	2.37211e-06	-0.497794	8	15.69	5.81578e-08	rs13306969;rs10231941	44
ENSG00000087077	TRIP6	7	100464760	100471076	1	protein_coding	102466755	TRIP6	0.659398	0.410347	7	15.69	5.81578e-08	rs13306969;rs10231941	44
ENSG00000087087	SRRT	7	100472733	100486285	1	protein_coding	51593	SRRT	0.982968	-0.201776	14	18.89	5.81578e-08	rs13306969;rs10231941	44
ENSG00000176125	UFSP1	7	100486346	100487339	-1	protein_coding	402682	UFSP1	0.00559927	NA	11	18.89	7.25416e-08	rs13306969;rs10231941	44
ENSG00000087085	ACHE	7	100487615	100494594	-1	protein_coding	43	ACHE	0.996675	NA	12	18.89	7.25416e-08	rs13306969;rs10231941	44
ENSG00000169894	MUC3A	7	100547187	100611118	1	protein_coding	57876	MUC3A	NA	NA	2	2.435	2.43202e-07	rs10231941	44
ENSG00000228273	MUC3A	7	100547257	100550424	1	protein_coding	100131514	NA	NA	NA	2	2.435	2.43202e-07	rs10231941	44
ENSG00000154415	PPP1R3A	7	113516832	113715975	-1	protein_coding	5506	PPP1R3A	6.58741e-07	0.121611	242	16.69	1.76624e-08	rs7795394	45
ENSG00000104613	INTS10	8	19674651	19709594	1	protein_coding	55174	INTS10	0.984217	NA	21	14.99	2.39014e-11	rs6981571;rs7816670;rs4244456;rs2119693;rs10096561	47
ENSG00000175445	LPL	8	19759228	19824769	1	protein_coding	4023	LPL	3.33728e-06	1.04718	277	50	1.30119e-45	rs17482338;rs73607783;rs8176337;rs151133350;rs74304285;rs75218485;rs7011846;rs268;rs343;rs263;rs253;rs276;rs894210;rs117026536;rs7015766;rs894211;rs34406568;rs301;rs4464984;rs76423146;rs9644636;rs73600084	47
ENSG00000172733	PURG	8	30853321	30891231	-1	protein_coding	29942	PURG	0.934741	NA	8	12.98	1.11581e-08	rs13278931	48
ENSG00000165392	WRN	8	30891317	31031285	1	protein_coding	7486	WRN	1.96078e-16	-0.0859189	1	12.98	NA	rs13278931	48
ENSG00000173068	BNC2	9	16409501	16870841	-1	protein_coding	54796	BNC2	0.999466	0.551639	43	17.81	1.26973e-08	rs2383005	49
ENSG00000165029	ABCA1	9	107543283	107690518	-1	protein_coding	19	ABCA1	0.0016588	0.0827742	53	15.57	2.50271e-11	rs7024300;rs4149310;rs13284054	50
ENSG00000196739	COL27A1	9	116917840	117074791	1	protein_coding	85301	COL27A1	0.999999	0.703305	4	7.943	4.23612e-23	rs111548718;rs550478926	51
ENSG00000229314	ORM1	9	117085336	117088755	1	protein_coding	5004	ORM1	0.132358	-0.2951	13	7.56	2.84872e-23	rs550478926	51
ENSG00000228278	ORM2	9	117092149	117095532	1	protein_coding	5005	ORM2	0.00504348	-0.268282	13	7.56	2.84872e-23	rs550478926	51
ENSG00000106948	AKNA	9	117096436	117156685	-1	protein_coding	80709	AKNA	0.0285257	3.09344	14	9.105	4.39263e-23	rs550478926;rs2787348;rs2787328;rs56294298	51
ENSG00000095397	DFNB31	9	117164360	117267730	-1	protein_coding	25861	DFNB31	0.0110885	NA	3	6.566	5.98323e-12	rs117421574;rs2787348;rs2787328	51
ENSG00000204682	CASC10	10	21781587	21786191	-1	protein_coding	399726	CASC10	0.0200549	-1.90404	12	14.69	1.08483e-12	rs66934412;rs11012732;rs10828265	52
ENSG00000180592	SKIDA1	10	21802407	21814611	-1	protein_coding	387640	SKIDA1	NA	-1.17475	15	22	1.27794e-13	rs11012732;rs66934412;rs10828265	52
ENSG00000078403	MLLT10	10	21823094	22032559	1	protein_coding	8028	MLLT10	0.999584	-0.518307	71	11.8	3.53543e-14	rs11012732;rs66934412;rs10828265;rs4748775	52
ENSG00000136770	DNAJC1	10	22045466	22292698	-1	protein_coding	64215	DNAJC1	1.42209e-08	NA	117	15.8	3.0515e-12	rs11012732;rs4748775;rs10828265	52
ENSG00000150347	ARID5B	10	63661059	63856703	1	protein_coding	84159	ARID5B	0.99989	-1.13936	7	14.47	NA	rs540654016	53
ENSG00000182010	RTKN2	10	63942794	64028466	-1	protein_coding	219790	RTKN2	1.30977e-14	2.54628	16	13.22	NA	rs540654016	53
ENSG00000138311	ZNF365	10	64133951	64431771	1	protein_coding	22891	ZNF365	3.62115e-05	-0.151965	34	13.82	NA	rs540654016	53
ENSG00000181915	ADO	10	64564516	64568238	1	protein_coding	84890	ADO	0.745073	-0.496919	1	8.596	NA	rs540654016	53
ENSG00000122877	EGR2	10	64571756	64679660	-1	protein_coding	1959	EGR2	0.619543	-0.491267	6	9.098	NA	rs540654016	53
ENSG00000148572	NRBF2	10	64893050	64914783	1	protein_coding	29982	NRBF2	0.0821062	-0.409713	37	13.93	6.20905e-12	rs149727843;rs540654016;rs7898861	53
ENSG00000171988	JMJD1C	10	64926981	65225722	-1	protein_coding	221037	JMJD1C	1	-0.552974	301	20.3	1.0778e-13	rs540654016;rs149727843;rs7898861	53
ENSG00000165476	REEP3	10	65281123	65384883	1	protein_coding	221035	REEP3	0.0129813	1.39842	128	17.06	1.62668e-14	rs7898861;rs149727843;rs540654016;rs142517247	53
ENSG00000182771	GRID1	10	87359312	88126250	-1	protein_coding	2894	GRID1	0.950796	2.85081	9	6.946	4.77983e-06	rs138337075	54
ENSG00000062650	WAPAL	10	88195013	88281572	-1	protein_coding	23063	WAPAL	0.999998	-1.22062	17	17.89	6.34282e-08	rs138337075	54
ENSG00000107798	LIPA	10	90973326	91174314	-1	protein_coding	3988	LIPA	0.0112778	-0.139631	14	19.54	1.54525e-08	rs1412445	55
ENSG00000119927	GPAM	10	113909624	113975135	-1	protein_coding	57678	GPAM	0.000580579	-0.953652	71	24.1	1.87603e-13	rs2803619;rs2792743	56
ENSG00000197142	ACSL5	10	114133776	114188138	1	protein_coding	51703	ACSL5	0.0167637	-0.200081	2	1.858	2.32986e-09	rs74563318	56
ENSG00000167986	DDB1	11	61066923	61110068	-1	protein_coding	1642	DDB1	0.999992	-1.1253	1	6.886	NA	rs79387516	57
ENSG00000149476	DAK	11	61100682	61120767	1	protein_coding	26007	DAK	2.79479e-07	-1.07856	1	8.696	4.03095e-09	rs146156958	57
ENSG00000162144	CYB561A3	11	61116217	61129771	-1	protein_coding	220002	CYB561A3	0.0587317	-0.713241	1	8.696	4.03095e-09	rs146156958	57
ENSG00000149483	TMEM138	11	61129473	61136981	1	protein_coding	51524	TMEM138	0.531121	-0.907268	1	8.696	4.03095e-09	rs146156958	57
ENSG00000187049	TMEM216	11	61159159	61166335	1	protein_coding	51259	TMEM216	0.00201929	-0.381412	1	7.051	8.01692e-05	rs79387516	57
ENSG00000149532	CPSF7	11	61170121	61197503	-1	protein_coding	79869	CPSF7	0.99133	-1.55329	2	6.879	4.49786e-08	rs79387516	57
ENSG00000256591	RP11-286N22.8	11	61196692	61253294	1	protein_coding	54949	NA	NA	NA	14	10.67	4.49786e-08	rs79387516;rs71490328	57
ENSG00000167985	SDHAF2	11	61197514	61215001	1	protein_coding	54949	SDHAF2	6.97874e-05	0.630342	2	6.879	4.49786e-08	rs79387516	57
ENSG00000162148	PPP1R32	11	61248592	61258403	1	protein_coding	220004	PPP1R32	2.68242e-07	-0.326395	15	10.67	4.08739e-06	rs71490328	57
ENSG00000204950	LRRC10B	11	61276272	61278482	1	protein_coding	390205	LRRC10B	NA	0.211958	9	10.58	3.02182e-10	rs71490328;rs3741259;rs76507669	57
ENSG00000011347	SYT7	11	61282785	61348620	-1	protein_coding	9066	SYT7	0.904579	NA	33	19.66	3.76786e-21	rs71490328;rs3741259;rs76507669;rs11230741;rs146563315;rs72914269	57
ENSG00000134780	DAGLA	11	61447905	61514473	1	protein_coding	747	DAGLA	0.953148	-0.966158	127	19.23	3.38842e-47	rs4963304;rs17156254;rs198435;rs2238001;rs198441;rs769908354;rs543711028;rs117186302;rs140007352;rs112687416;rs150156331;rs72918068;rs198459;rs198476;rs556261560;rs77053629	57
ENSG00000124920	MYRF	11	61520114	61555990	1	protein_coding	745	MYRF	0.999848	-1.65959	66	19.93	1.27327e-138	rs17156254;rs769908354;rs198441;rs198435;rs2238001;rs556261560;rs198459;rs77053629;rs198476;rs695186;rs543711028;rs2269928;rs79519287;rs149804;rs174532;rs628993;rs141627322;rs78596000;rs61896141;rs695867;rs509360;rs17762402;rs117110139;rs740006;rs7102974;rs412334	57
ENSG00000134825	TMEM258	11	61535973	61560274	-1	protein_coding	746	TMEM258	0.000864646	0.122739	37	19.93	1.27327e-138	rs695186;rs198476;rs198441;rs2269928;rs79519287;rs149804;rs174532;rs628993;rs141627322;rs78596000;rs61896141;rs695867;rs509360;rs17762402;rs117110139;rs740006;rs7102974;rs412334;rs75938339	57
ENSG00000168496	FEN1	11	61560109	61564716	1	protein_coding	2237	FEN1	3.47774e-05	-0.45994	10	15.26	9.126e-160	rs17762402;rs61896141;rs117110139;rs740006;rs7102974;rs412334;rs695867;rs75938339;rs2072114;rs2526678	57
ENSG00000134824	FADS2	11	61560452	61634826	1	protein_coding	9415	FADS2	0.990052	-0.476246	175	15.66	1.50164e-270	rs17762402;rs61896141;rs117110139;rs740006;rs7102974;rs412334;rs695867;rs75938339;rs2072114;rs2526678;rs75992720;rs78596000;rs11230803;rs174452;rs174570;rs174569;rs174575;rs139957766;rs73487492;rs117983270;rs174602;11:61625723_CA_C;rs375725104;rs174605;rs174450;rs7942717;rs74771917;rs11539526;rs174621;rs7115739;11:61631658_GT_G;rs174624;rs181479770;rs79969098;rs174453;rs174458	57
ENSG00000149485	FADS1	11	61567099	61596790	-1	protein_coding	100302263	FADS1	0.383801	-0.763753	46	15.38	1.50164e-270	rs117110139;rs740006;rs7102974;rs412334;rs695867;rs75938339;rs2072114;rs2526678;rs75992720;rs78596000;rs11230803;rs174452;rs174570;rs174569;rs61896141;rs174575	57
ENSG00000221968	FADS3	11	61640991	61659523	-1	protein_coding	3995	FADS3	0.0488722	NA	89	15.66	1.09463e-235	rs375725104;rs7115739;rs74771917;11:61631658_GT_G;rs174621;rs11539526;11:61625723_CA_C;rs174450;rs174624;rs181479770;rs79969098;rs174453;rs174605;rs174458;rs174452;rs7942717;rs7394871;rs116962591;rs412334;11:61670459_AC_A;rs174468;rs174472;rs174474;rs174477	57
ENSG00000167994	RAB3IL1	11	61664773	61687741	-1	protein_coding	5866	RAB3IL1	0.000894541	-0.364568	58	15.59	8.38876e-215	rs174458;rs174621;11:61625723_CA_C;rs174450;rs7394871;rs174453;rs116962591;rs412334;11:61670459_AC_A;rs174468;rs174472;rs174474;rs174477;rs7115739;rs117828446;rs1076180;rs61898562;rs117664091;rs540613;rs174480;rs76133863;rs11230827;rs149037697;rs11825591;rs2736601	57
ENSG00000167995	BEST1	11	61717293	61732987	1	protein_coding	7439	BEST1	4.88562e-08	0.261397	67	19.26	2.74586e-38	rs2736601;rs74556176;rs2736596;rs74754540;rs2727261;rs195161;rs174481;rs112657532;rs183176;rs149698;rs56215258;rs4963440;11:61742244_CAA_C;rs1801621;rs35686945;rs57398279;rs117832375	57
ENSG00000167996	FTH1	11	61727190	61735132	-1	protein_coding	2495	FTH1	0.918437	NA	57	19.26	6.07784e-38	rs2727261;rs112657532;rs2736596;rs183176;rs74556176;rs195161;rs74754540;rs149698;rs56215258;rs4963440;11:61742244_CAA_C;rs1801621;rs35686945;rs57398279;rs117832375	57
ENSG00000269089	AP003733.1	11	61735453	61736755	1	protein_coding	NA	NA	NA	NA	38	13.73	2.76291e-30	rs195161;rs183176;rs74754540;rs149698;rs56215258;rs4963440;11:61742244_CAA_C;rs1801621;rs74556176;rs35686945;rs57398279;rs117832375;rs10897208;rs76978219	57
ENSG00000149503	INCENP	11	61891445	61920635	1	protein_coding	3619	INCENP	0.996087	0.518653	25	8.131	5.38406e-12	rs34450617	57
ENSG00000168515	SCGB1D1	11	61957688	61961011	1	protein_coding	10648	SCGB1D1	1.19496e-05	0.599545	24	5.101	1.49689e-09	rs34450617;rs3915312	57
ENSG00000124939	SCGB2A1	11	61976140	61981408	1	protein_coding	4246	SCGB2A1	0.0564013	-0.285395	8	4.859	3.19821e-09	rs34450617;rs3915312	57
ENSG00000124935	SCGB1D2	11	62009682	62012280	1	protein_coding	10647	SCGB1D2	0.0961137	0.413895	3	2.715	3.0656e-08	rs3915312	57
ENSG00000110484	SCGB2A2	11	62037627	62040628	1	protein_coding	4250	SCGB2A2	0.00892428	0.135576	9	12.83	8.89424e-09	rs7109767	57
ENSG00000149021	SCGB1A1	11	62172575	62190667	1	protein_coding	7356	SCGB1A1	0.00766133	-0.0375063	1	3.833	1.59386e-12	rs145908530	57
ENSG00000124942	AHNAK	11	62201016	62323707	-1	protein_coding	79026	AHNAK	0.344567	-0.479742	1	3.833	1.59386e-12	rs145908530	57
ENSG00000173327	MAP3K11	11	65365226	65382853	-1	protein_coding	4296	MAP3K11	0.170283	-0.757764	5	16.11	1.35227e-06	rs2306363	58
ENSG00000197136	PCNXL3	11	65383244	65404910	1	protein_coding	399909	PCNXL3	0.48826	NA	9	19.83	1.54648e-08	rs2306363;11:65446388_AT_A	58
ENSG00000213445	SIPA1	11	65405568	65418401	1	protein_coding	6494	SIPA1	0.0279051	-0.251279	7	19.83	1.54648e-08	11:65446388_AT_A;rs2306363	58
ENSG00000173039	RELA	11	65421067	65430565	-1	protein_coding	5970	RELA	0.998828	NA	10	7.602	3.52446e-07	11:65446388_AT_A	58
ENSG00000172977	KAT5	11	65479467	65487075	1	protein_coding	10524	KAT5	0.471178	-0.933539	19	14.04	4.13169e-10	rs10750766;11:65446388_AT_A	58
ENSG00000172922	RNASEH2C	11	65482367	65488418	-1	protein_coding	84153	RNASEH2C	0.511932	-0.196964	20	14.04	4.13169e-10	rs10750766;11:65446388_AT_A;rs642803	58
ENSG00000254470	AP5B1	11	65543364	65548273	-1	protein_coding	91056	AP5B1	6.97158e-06	0.442298	9	19.88	3.9337e-05	11:65446388_AT_A;rs642803	58
ENSG00000172818	OVOL1	11	65554493	65564690	1	protein_coding	5017	OVOL1	0.676796	-0.557877	11	19.88	5.04391e-09	11:65446388_AT_A;rs642803	58
ENSG00000175467	SART1	11	65729160	65747299	1	protein_coding	9092	SART1	0.992556	-0.00287459	1	4.57	2.23015e-08	rs79177013	58
ENSG00000175115	PACS1	11	65837834	66012218	1	protein_coding	55690	PACS1	0.999906	-0.885764	10	11.29	3.52936e-08	rs801733;rs79177013	58
ENSG00000174996	KLC2	11	66024765	66035331	1	protein_coding	64837	KLC2	0.997255	-0.615954	3	0.33	5.45774e-08	rs801733	58
ENSG00000174903	RAB1B	11	66036004	66044963	1	protein_coding	81876	RAB1B	0.751684	-0.263685	2	9.83	5.45774e-08	rs801733	58
ENSG00000174871	CNIH2	11	66045661	66052772	1	protein_coding	254263	CNIH2	0.89454	NA	3	9.83	5.45774e-08	rs801733	58
ENSG00000174851	YIF1A	11	66052051	66056641	-1	protein_coding	10897	YIF1A	2.08232e-09	NA	2	9.83	6.83854e-08	rs801733	58
ENSG00000179292	TMEM151A	11	66059341	66064135	1	protein_coding	256472	TMEM151A	0.788175	NA	2	9.83	6.83854e-08	rs801733	58
ENSG00000162337	LRP5	11	68080077	68216743	1	protein_coding	4041	LRP5	0.998356	NA	2	2.764	2.01935e-09	rs76380214	59
ENSG00000110075	PPP6R3	11	68228186	68382802	1	protein_coding	55291	PPP6R3	0.995715	0.442038	4	2.829	4.88595e-14	rs17601808	59
ENSG00000132749	MTL5	11	68474908	68519032	-1	protein_coding	9633	MTL5	0.0332214	-0.688237	1	3.036	5.60356e-14	rs149402055	59
ENSG00000110090	CPT1A	11	68522088	68611878	-1	protein_coding	1374	CPT1A	0.93914	-0.984477	55	11.71	3.37126e-46	rs149402055;rs2229738;rs597539;rs4365062;rs483148	59
ENSG00000197345	MRPL21	11	68658744	68671303	-1	protein_coding	219927	MRPL21	5.4596e-08	-0.421125	35	17.67	4.39083e-14	rs597539;rs11228395;rs483148	59
ENSG00000132740	IGHMBP2	11	68671310	68708070	1	protein_coding	3508	IGHMBP2	1.50944e-08	-0.168255	79	19.16	6.2425e-15	rs597539;rs483148;rs11228395;rs4365062	59
ENSG00000172938	MRGPRD	11	68747490	68748455	-1	protein_coding	116512	MRGPRD	0.000404523	-0.14784	27	8.191	5.09396e-07	rs11228395;rs4365062	59
ENSG00000172935	MRGPRF	11	68771863	68780877	-1	protein_coding	116535	MRGPRF	0.370676	-0.628537	5	4.763	8.67356e-07	rs11228395;rs4365062	59
ENSG00000166391	MOGAT2	11	75428864	75444003	1	protein_coding	80168	MOGAT2	0.218649	0.716784	47	11.19	1.79476e-44	rs10899104;rs10160802;rs673335;rs550903122;rs117249464	60
ENSG00000062282	DGAT2	11	75470557	75512579	1	protein_coding	84649	DGAT2	7.51043e-08	-0.634946	64	13.56	6.94763e-37	rs190387940;rs12221567;rs10160802;rs150420544;rs117249464;rs10899133;11:75539742_GTA_G;rs11236557;11:75537738_CT_C;rs550903122	60
ENSG00000198382	UVRAG	11	75526212	75854239	1	protein_coding	7405	UVRAG	0.858603	-0.177213	116	16.46	2.79159e-35	rs10160802;rs10899133;11:75539742_GTA_G;11:75537738_CT_C;rs150420544;rs117008109;rs72997672;rs11236557;11:75553487_CT_C;rs12278909;rs7119809;rs550903122	60
ENSG00000110244	APOA4	11	116691419	116694022	-1	protein_coding	337	APOA4	3.57595e-05	0.0816551	10	8.191	5.04373e-13	rs613808;rs1145207;rs670	61
ENSG00000110245	APOC3	11	116700422	116703788	1	protein_coding	345	APOC3	0.000678026	0.121255	30	8.191	1.63068e-18	rs613808;rs1145207;rs670;rs625145;rs2513094;rs525302;rs78442878	61
ENSG00000118137	APOA1	11	116706467	116708666	-1	protein_coding	335	APOA1	0.0487384	0.161101	38	18.24	1.63068e-18	rs613808;rs1145207;rs670;rs625145;rs2513094;rs525302;rs78442878;rs17120197	61
ENSG00000160584	SIK3	11	116714118	116969153	-1	protein_coding	23387	SIK3	0.999883	0.278236	370	22.9	2.93454e-20	rs670;rs625145;rs613808;rs2513094;rs1145207;rs525302;rs78442878;rs17120197;rs202207736;11:116733789_CA_C;rs118138924	61
ENSG00000168092	PAFAH1B2	11	117014983	117047610	1	protein_coding	5049	PAFAH1B2	0.962029	3.35677	29	14.93	2.43252e-08	rs202207736;rs17120197;rs78442878;rs118138924	61
ENSG00000149577	SIDT2	11	117049449	117068160	1	protein_coding	51092	SIDT2	0.0025724	-0.315318	16	14.46	2.43252e-08	rs202207736;rs17120197;rs78442878;rs118138924	61
ENSG00000149591	TAGLN	11	117070037	117075498	1	protein_coding	6876	TAGLN	0.241538	-0.64579	6	7.636	0.000825229	rs202207736	61
ENSG00000160613	PCSK7	11	117075053	117103241	-1	protein_coding	9159	PCSK7	0.19137	NA	8	10.16	2.61482e-06	rs202207736	61
ENSG00000167257	RNF214	11	117103341	117157161	1	protein_coding	257160	RNF214	0.830018	NA	1	1.757	2.61482e-06	rs202207736	61
ENSG00000149948	HMGA2	12	66217911	66360075	1	protein_coding	8091	HMGA2	0.733852	0.335144	8	5.498	3.23805e-07	rs2947793	62
ENSG00000245017	RP11-181C3.1	12	98879322	98897633	-1	protein_coding	643770	NA	NA	NA	23	8.988	2.95005e-08	rs73136483	64
ENSG00000120802	TMPO	12	98909290	98944157	1	protein_coding	7112	TMPO	0.000659536	-0.654676	8	6.869	2.70074e-08	rs73136483	64
ENSG00000111252	SH2B3	12	111843752	111889427	1	protein_coding	10019	SH2B3	0.00592219	-0.243854	3	11.21	1.95121e-08	rs653178	65
ENSG00000204842	ATXN2	12	111890018	112037480	-1	protein_coding	6311	ATXN2	0.999862	-0.359942	7	11.21	1.35286e-08	rs653178	65
ENSG00000089234	BRAP	12	112079950	112123790	-1	protein_coding	8315	BRAP	0.0157033	-0.900035	2	8.201	6.7288e-07	rs653178	65
ENSG00000111271	ACAD10	12	112123857	112194903	1	protein_coding	80724	ACAD10	4.01457e-20	-0.311041	2	4.336	1.64218e-06	rs653178	65
ENSG00000257767	RP11-162P23.2	12	112191694	112229222	1	protein_coding	NA	NA	NA	NA	1	4.336	1.64218e-06	rs653178	65
ENSG00000111275	ALDH2	12	112204691	112247782	1	protein_coding	217	ALDH2	1.73245e-06	NA	1	4.336	1.64218e-06	rs653178	65
ENSG00000089022	MAPKAPK5	12	112279782	112334343	1	protein_coding	8550	MAPKAPK5	0.0234226	NA	1	1.811	1.09605e-06	rs653178	65
ENSG00000111300	NAA25	12	112464500	112546826	-1	protein_coding	80018	NAA25	0.99999	-1.15626	5	10.51	6.66158e-07	rs653178	65
ENSG00000135148	TRAFD1	12	112563305	112591407	1	protein_coding	10906	TRAFD1	1.82692e-05	-1.37633	1	6.415	5.94631e-07	rs653178	65
ENSG00000173064	HECTD4	12	112597992	112819896	-1	protein_coding	283450	HECTD4	1	NA	6	6.415	5.94631e-07	rs653178	65
ENSG00000089009	RPL6	12	112842994	112856642	-1	protein_coding	6128	RPL6	0.988288	0.0267551	1	0.396	2.33532e-06	rs653178	65
ENSG00000179295	PTPN11	12	112856155	112947717	1	protein_coding	5781	PTPN11	0.999877	-2.25304	4	9.917	4.52759e-07	rs653178	65
ENSG00000089169	RPH3A	12	113008184	113336686	1	protein_coding	22895	RPH3A	0.738603	0.425292	10	6.27	2.45422e-08	rs61942275	65
ENSG00000118946	PCDH17	13	58205944	58303445	1	protein_coding	27253	PCDH17	0.960498	-1.40944	25	13.33	1.60241e-09	13:58354282_TA_T;rs6561937	66
ENSG00000129467	ADCY4	14	24787555	24804299	-1	protein_coding	196883	ADCY4	2.37958e-13	-0.0737367	3	8.365	2.72636e-05	rs79260133	67
ENSG00000258973	RP11-934B9.3	14	24801516	24806588	-1	protein_coding	NA	NA	NA	NA	4	8.365	2.94231e-08	rs79260133	67
ENSG00000129465	RIPK3	14	24805227	24809251	-1	protein_coding	11035	RIPK3	2.24112e-06	0.204218	5	8.365	2.94231e-08	rs79260133	67
ENSG00000100968	NFATC4	14	24834879	24848810	1	protein_coding	4776	NFATC4	0.985384	-0.428378	7	19.12	1.14049e-07	rs79260133	67
ENSG00000205978	NYNRIN	14	24867992	24888494	1	protein_coding	57523	NYNRIN	0.000549672	1.7202	1	1.963	3.40178e-06	rs79260133	67
ENSG00000139971	C14orf37	14	58466453	58764857	-1	protein_coding	145407	C14orf37	8.27236e-05	2.43097	6	16.42	8.55966e-09	rs2233754	68
ENSG00000100567	PSMA3	14	58711549	58738730	1	protein_coding	5684	PSMA3	0.990282	-0.459951	2	4.446	3.67008e-08	rs2233754	68
ENSG00000268466	AL132989.1	14	58754751	58755865	1	protein_coding	NA	NA	NA	NA	3	16.42	8.55966e-09	rs2233754	68
ENSG00000032219	ARID4A	14	58765103	58840605	1	protein_coding	5926	ARID4A	0.999999	-1.45954	8	19.07	8.55966e-09	rs2233754	68
ENSG00000196860	TOMM20L	14	58862634	58875419	1	protein_coding	387990	TOMM20L	0.000787655	NA	1	2.107	1.39871e-06	rs2233754	68
ENSG00000089723	OTUB2	14	94492675	94515276	1	protein_coding	78990	OTUB2	9.30775e-06	0.0109897	2	4.831	3.98815e-11	14:94551345_GA_G	69
ENSG00000089737	DDX24	14	94517266	94547591	-1	protein_coding	57062	DDX24	0.221393	0.244471	3	11.25	9.5827e-12	14:94551345_GA_G	69
ENSG00000165948	IFI27L1	14	94547628	94570192	1	protein_coding	122509	IFI27L1	0.0764734	0.425957	2	11.25	9.5827e-12	14:94551345_GA_G	69
ENSG00000119698	PPP4R4	14	94612465	94746072	1	protein_coding	57718	PPP4R4	0.00567425	-0.446251	6	15.59	1.38991e-21	rs17580;14:94700251_TA_T	69
ENSG00000140093	SERPINA10	14	94749650	94759608	-1	protein_coding	51156	SERPINA10	1.21176e-05	0.198037	2	4.416	3.09837e-20	14:94700251_TA_T;rs17580	69
ENSG00000170099	SERPINA6	14	94770585	94789731	-1	protein_coding	866	SERPINA6	5.27008e-07	0.300739	8	4.461	6.11117e-17	rs17580;rs61980636	69
ENSG00000197249	SERPINA1	14	94843084	94857030	-1	protein_coding	5265	SERPINA1	3.65586e-07	1.45992	6	23.7	1.98255e-62	rs28929474;rs17580;rs7149605;rs7151526;rs35306951	69
ENSG00000186910	SERPINA11	14	94908801	94919127	-1	protein_coding	256394	SERPINA11	1.40537e-07	-0.0189926	2	13.33	1.67542e-08	rs72692809;rs8015260	69
ENSG00000170054	SERPINA9	14	94929054	94946026	-1	protein_coding	327657	SERPINA9	1.79475e-09	0.91522	3	10.15	4.61008e-08	rs8015260;rs72692809	69
ENSG00000137806	NDUFAF1	15	41679551	41694717	-1	protein_coding	51103	NDUFAF1	0.00389629	-0.0142346	3	9.244	6.51225e-05	rs12440067	70
ENSG00000137815	RTF1	15	41700606	41775761	1	protein_coding	23168	RTF1	0.993638	-1.43095	33	14.91	1.20795e-08	rs12440067	70
ENSG00000137825	ITPKA	15	41785591	41795747	1	protein_coding	3706	ITPKA	0.821022	NA	10	13.96	1.20795e-08	rs12440067	70
ENSG00000062524	LTK	15	41795836	41806085	-1	protein_coding	4058	LTK	4.12009e-21	-0.181793	7	13.96	4.09905e-06	rs12440067	70
ENSG00000128918	ALDH1A2	15	58245622	58790065	-1	protein_coding	101928635	ALDH1A2	0.51663	1.67145	295	17.78	2.05589e-66	rs35717353;rs62001677;rs72739122;rs35348919;15:58561679_GAAAAAA_G;rs1318175;rs10162642;rs149299515;rs55700245;rs145347194;rs11071377;rs261291;rs1601935;rs493258;rs16940168;15:58687252_GA_G;rs34718390;rs12708454;rs11071380;rs55696635;rs13329672;rs11858279;rs402465;rs62000869;rs375372;rs261333;rs11071381;rs261341;rs62000939;rs1077834;rs488490;rs35511894;rs8041059;rs11632618;rs72740877;rs8023503;rs5…	71
ENSG00000166035	LIPC	15	58702768	58861151	1	protein_coding	3990	LIPC	0.000171127	0.201438	98	14.94	2.05589e-66	15:58687252_GA_G;rs55696635;rs16940168;rs493258;rs11071377;rs13329672;rs12708454;rs11071380;rs34718390;rs11858279;rs402465;rs62000869;rs375372;rs261333;rs11071381;rs261341;rs62000939;rs1077834;rs488490;rs35511894;rs8041059;rs11632618;rs72740877;rs8023503;rs572410	71
ENSG00000140694	PARN	16	14529558	14726585	-1	protein_coding	5073	PARN	0.387184	-0.95662	120	14.45	3.89116e-18	rs72787634;rs67951111;rs147359464;rs12934743;rs12928399;rs371648077	72
ENSG00000269049	AC092291.2	16	14564842	14565054	1	protein_coding	NA	NA	NA	NA	7	10.02	1.01348e-10	rs72787634	72
ENSG00000103429	BFAR	16	14726672	14763093	1	protein_coding	51283	BFAR	0.00230975	-0.464763	4	9.255	8.94093e-12	rs72787634;rs371648077	72
ENSG00000069764	PLA2G10	16	14766405	14788526	-1	protein_coding	100652777	PLA2G10	0.0217477	-0.612987	1	1.128	5.55883e-08	rs371648077	72
ENSG00000103512	NOMO1	16	14927538	14990017	1	protein_coding	101930025	NOMO1	NA	-0.558034	7	12.9	NA	rs141502961;rs76084296;rs11644601;rs3198697;rs59267950	72
ENSG00000183426	NPIPA1	16	15016659	15045915	1	protein_coding	101059953	NPIPA1	0.495054	-0.152308	2	2.107	NA	rs3198697;rs35429473	72
ENSG00000179889	PDXDC1	16	15068448	15233196	1	protein_coding	23042	PDXDC1	2.3026e-07	-0.437005	88	22.7	2.1018e-47	rs1121;rs59267950;rs35512524;rs3198697;rs34955778;rs11644601;rs35429473;rs8048552;rs76084296;rs71374786	72
ENSG00000157045	NTAN1	16	15131710	15149921	-1	protein_coding	123803	NTAN1	0.0158737	NA	51	22.7	2.1018e-47	rs1121;rs35512524;rs59267950;rs3198697;rs34955778;rs11644601	72
ENSG00000085721	RRN3	16	15153879	15188174	-1	protein_coding	54700	RRN3	0.00047458	-0.668988	21	6.352	7.7763e-47	rs1121;rs11644601;rs59267950;rs35429473;rs8048552;rs35512524;rs76084296	72
ENSG00000183793	NPIPA5	16	15457516	15474904	-1	protein_coding	101930008	NPIPA5	0.544995	-0.0832964	3	0.708	9.45099e-12	rs141502961;rs140014347	72
ENSG00000156968	MPV17L	16	15489611	15507125	1	protein_coding	255027	MPV17L	0.000500982	-0.394011	5	4.191	1.34141e-16	rs141502961;rs153799;rs8053048	72
ENSG00000261130	RP11-1021N1.1	16	15489611	15609205	1	protein_coding	NA	NA	NA	NA	90	12.74	2.75661e-18	rs141502961;rs153799;rs8053048;rs153804;rs222133;rs11075270;16:15631215_AT_A;rs153808;rs766485929;16:15599046_CT_C	72
ENSG00000166780	C16orf45	16	15528152	15718885	1	protein_coding	89927	C16orf45	0.21468	-0.633435	96	15.25	2.75661e-18	rs153804;rs8053048;rs222133;rs141502961;rs11075270;rs153799;16:15631215_AT_A;rs153808;rs766485929;16:15599046_CT_C;16:15635759_TA_T;rs34072053;rs79295535	72
ENSG00000166783	KIAA0430	16	15688243	15737023	-1	protein_coding	9665	KIAA0430	1	-1.50946	4	3.201	9.65892e-07	rs79295535;16:15599046_CT_C	72
ENSG00000072864	NDE1	16	15737124	15820210	1	protein_coding	54820	NDE1	0.0471095	0.252884	25	22.5	3.60818e-08	16:15599046_CT_C;rs79295535	72
ENSG00000133392	MYH11	16	15797029	15950890	-1	protein_coding	4629	MYH11	0.998956	-0.00180375	34	22.5	7.87757e-12	16:15599046_CT_C;rs79295535;rs2384934	72
ENSG00000169181	GSG1L	16	27798850	28074830	-1	protein_coding	146395	GSG1L	0.541032	0.888262	4	3.143	3.74388e-06	16:28231584_CT_C	73
ENSG00000169180	XPO6	16	28109300	28223241	-1	protein_coding	23214	XPO6	0.999999	NA	104	16.29	8.09135e-09	16:28231584_CT_C	73
ENSG00000188322	SBK1	16	28303840	28335170	1	protein_coding	388228	SBK1	0.437577	0.472517	7	3.242	1.74859e-08	rs2466826;16:28704506_ATTT_A	73
ENSG00000198156	NPIPB6	16	28353876	28374829	-1	protein_coding	728741	NPIPB6	0.636137	-0.629005	18	3.884	3.81261e-09	16:28704506_ATTT_A;rs2466826	73
ENSG00000205609	EIF3CL	16	28390900	28415200	-1	protein_coding	728689	EIF3CL	NA	-0.717156	12	9.249	1.31582e-08	16:28704506_ATTT_A;rs2466826	73
ENSG00000233232	NPIPB7	16	28467693	28481868	-1	protein_coding	100507607	NPIPB7	0.151767	NA	9	6.505	2.22133e-07	16:28704506_ATTT_A;rs2466826	73
ENSG00000261832	CLN3	16	28477974	28503333	-1	protein_coding	1201	NA	NA	NA	28	16.07	3.17216e-08	16:28704506_ATTT_A;rs2466826	73
ENSG00000188603	CLN3	16	28477983	28506896	-1	protein_coding	1201	CLN3	9.99316e-07	NA	29	16.07	3.17216e-08	16:28704506_ATTT_A;rs2466826	73
ENSG00000184730	APOBR	16	28505970	28510291	1	protein_coding	55911	APOBR	6.29744e-06	-0.104221	17	16.07	3.17216e-08	16:28704506_ATTT_A;rs2466826	73
ENSG00000197272	IL27	16	28510683	28523372	-1	protein_coding	246778	IL27	0.927793	-0.19185	27	16.07	2.04317e-08	16:28704506_ATTT_A;rs2466826	73
ENSG00000176046	NUPR1	16	28548606	28550495	-1	protein_coding	26471	NUPR1	0.00754109	0.514991	23	14.97	5.14421e-09	16:28704506_ATTT_A;rs2466826;rs497523	73
ENSG00000176476	CCDC101	16	28565236	28603111	1	protein_coding	112869	CCDC101	0.867208	-0.543805	75	25	4.00316e-09	16:28704506_ATTT_A;rs2466826;rs497523	73
ENSG00000197165	SULT1A2	16	28603264	28608430	-1	protein_coding	6799	SULT1A2	1.83502e-08	1.08454	57	25	4.08649e-08	16:28704506_ATTT_A;rs2466826;rs497523	73
ENSG00000196502	SULT1A1	16	28616903	28634946	-1	protein_coding	6817	SULT1A1	2.23676e-09	NA	78	10.15	7.10834e-09	16:28704506_ATTT_A;rs2466826;rs497523	73
ENSG00000255524	NPIPB8	16	28648975	28670003	1	protein_coding	100507607	NPIPB8	0.0142295	NA	5	17.13	5.90957e-09	16:28704506_ATTT_A;rs2466826	73
ENSG00000184110	EIF3C	16	28699879	28747051	1	protein_coding	8663	EIF3C	0.343303	-0.796798	11	6.886	3.89388e-10	16:28704506_ATTT_A;rs2466826	73
ENSG00000196993	NPIPB9	16	28763108	28784128	1	protein_coding	100507607	NPIPB9	NA	NA	7	6.886	9.44338e-10	16:28704506_ATTT_A;rs2466826	73
ENSG00000168488	ATXN2L	16	28834356	28848558	1	protein_coding	11273	ATXN2L	0.99995	NA	56	10.05	7.4864e-10	16:28704506_ATTT_A;16:28863596_CAT_C;rs2466826;rs28888764	73
ENSG00000178952	TUFM	16	28853732	28857729	-1	protein_coding	7284	TUFM	0.651456	-0.298214	40	10.05	4.25507e-09	rs28888764;16:28704506_ATTT_A;16:28863596_CAT_C;rs2466826	73
ENSG00000178188	SH2B1	16	28857921	28885526	1	protein_coding	25970	SH2B1	0.95683	-1.07205	72	22.5	1.7965e-09	16:28704506_ATTT_A;16:28863596_CAT_C;rs2466826;rs28888764	73
ENSG00000196296	ATP2A1	16	28889726	28915830	1	protein_coding	487	ATP2A1	7.03975e-09	-0.198598	46	18.68	2.86109e-09	rs28888764;16:28704506_ATTT_A;16:28863596_CAT_C;rs2466826	73
ENSG00000177548	RABEP2	16	28915742	28947847	-1	protein_coding	79874	RABEP2	0.00273664	-0.555493	29	10.87	4.05093e-08	16:28704506_ATTT_A;rs28888764	73
ENSG00000177455	CD19	16	28943260	28950667	1	protein_coding	930	CD19	0.853622	-0.388221	11	10.87	7.57679e-08	16:28704506_ATTT_A;rs28888764	73
ENSG00000176953	NFATC2IP	16	28962128	28978418	1	protein_coding	84901	NFATC2IP	0.00232735	-0.714147	16	13.14	4.89996e-07	rs28888764	73
ENSG00000169682	SPNS1	16	28985542	28995869	1	protein_coding	83985	SPNS1	NA	-0.263577	10	5.872	8.62223e-07	rs28888764	73
ENSG00000213658	LAT	16	28996147	29002104	1	protein_coding	27040	LAT	0.0974333	-0.483408	8	4.522	8.62223e-07	rs28888764	73
ENSG00000102879	CORO1A	16	30194148	30200397	1	protein_coding	11151	CORO1A	0.954491	NA	5	10.71	8.37844e-08	rs71389464	74
ENSG00000169627	BOLA2B	16	30204255	30205627	-1	protein_coding	654483	BOLA2B	NA	-0.742931	2	10.71	8.57696e-08	rs71389464	74
ENSG00000132207	SLX1A	16	30205208	30208882	1	protein_coding	101929864	SLX1A	0.625454	-0.393538	1	10.71	8.57696e-08	rs71389464	74
ENSG00000261052	SULT1A3	16	30205754	30215631	1	protein_coding	101929857	SULT1A3	0.372332	-1.23078	1	10.71	8.57696e-08	rs71389464	74
ENSG00000169217	CD2BP2	16	30362087	30366682	-1	protein_coding	10421	CD2BP2	0.000336174	-1.35975	4	9.357	1.04793e-05	rs71389464	74
ENSG00000169221	TBC1D10B	16	30368423	30381585	-1	protein_coding	26000	TBC1D10B	0.981784	-0.103269	5	9.357	1.04793e-05	rs71389464	74
ENSG00000180209	MYLPF	16	30382255	30389312	1	protein_coding	29895	MYLPF	0.602001	-0.35594	2	6.725	1.04793e-05	rs71389464	74
ENSG00000103449	SALL1	16	51169886	51185278	-1	protein_coding	6299	SALL1	0.994674	-0.4331	32	21.6	1.54241e-10	rs35084376;rs1420580;16:51185924_TA_T	75
ENSG00000051108	HERPUD1	16	56965960	56977798	1	protein_coding	9709	HERPUD1	0.821043	-0.272869	8	6.618	1.01108e-10	rs9989419;rs173539;rs12448528;rs12923459	76
ENSG00000087237	CETP	16	56995762	57017757	1	protein_coding	1071	CETP	5.18057e-12	0.0439088	45	23.5	8.85916e-11	rs12923459;rs173539;rs12708967;16:56996645_GCC_G;rs1864163;rs118146573;rs117427818	76
ENSG00000140853	NLRC5	16	57023397	57117443	1	protein_coding	84166	NLRC5	6.71794e-05	0.253522	1	23.5	1.06338e-06	rs117427818	76
ENSG00000179044	EXOC3L1	16	67218269	67224107	-1	protein_coding	283849	EXOC3L1	7.64088e-10	-0.240289	1	21.9	1.62539e-07	rs7206718	77
ENSG00000205250	E2F4	16	67226072	67232821	1	protein_coding	1874	E2F4	0.320999	-0.200002	1	21.9	1.62539e-07	rs7206718	77
ENSG00000102890	ELMO3	16	67233014	67237932	1	protein_coding	79767	ELMO3	1.20206e-07	0.44782	1	21.9	1.62539e-07	rs7206718	77
ENSG00000125122	LRRC29	16	67241042	67260951	-1	protein_coding	26231	LRRC29	0.00720376	-0.569543	1	21.9	1.62539e-07	rs7206718	77
ENSG00000196155	PLEKHG4	16	67311413	67323402	1	protein_coding	25894	PLEKHG4	1.46441e-09	-1.21685	2	3.423	2.81979e-07	rs7206718	77
ENSG00000168676	KCTD19	16	67323331	67360666	-1	protein_coding	146212	KCTD19	3.33892e-08	NA	3	3.423	2.81979e-07	rs7206718	77
ENSG00000159708	LRRC36	16	67360701	67419106	1	protein_coding	55282	LRRC36	3.63106e-10	NA	2	9.39	4.04902e-05	rs7206718	77
ENSG00000159713	TPPP3	16	67423712	67427438	-1	protein_coding	51673	TPPP3	0.311517	0.0216755	1	9.39	9.60972e-05	rs7206718	77
ENSG00000159714	ZDHHC1	16	67428322	67450736	-1	protein_coding	29800	ZDHHC1	5.10929e-06	NA	1	8.53	7.0051e-09	rs7206718	77
ENSG00000176387	HSD11B2	16	67464555	67471456	1	protein_coding	3291	HSD11B2	0.244955	NA	2	6.808	1.33725e-08	rs7206718	77
ENSG00000159720	ATP6V0D1	16	67471917	67515140	-1	protein_coding	9114	ATP6V0D1	0.988132	-0.0425072	2	6.808	1.33725e-08	rs7206718	77
ENSG00000102974	CTCF	16	67596310	67673086	1	protein_coding	10664	CTCF	0.997925	-0.536093	7	6.526	1.2594e-09	rs6979;rs7206718;rs55781197	77
ENSG00000159753	RLTPR	16	67678822	67691472	1	protein_coding	146206	RLTPR	0.0223533	NA	10	17.98	3.742e-12	rs55781197;rs6979	77
ENSG00000102977	ACD	16	67691415	67694713	-1	protein_coding	65057	ACD	5.7798e-07	NA	6	17.98	3.742e-12	rs55781197;rs6979	77
ENSG00000102981	PARD6A	16	67694849	67696681	1	protein_coding	50855	PARD6A	0.854735	NA	3	17.98	3.742e-12	rs55781197;rs6979	77
ENSG00000124074	ENKD1	16	67696848	67701168	-1	protein_coding	84080	ENKD1	2.15383e-05	NA	3	17.98	3.742e-12	rs55781197;rs6979	77
ENSG00000159761	C16orf86	16	67700719	67702661	1	protein_coding	388284	C16orf86	0.652429	NA	3	17.98	3.742e-12	rs55781197;rs6979	77
ENSG00000141098	GFOD2	16	67708434	67753324	-1	protein_coding	81577	GFOD2	0.0605374	-0.955753	14	6.02	6.6089e-09	rs55781197;rs9939821	77
ENSG00000141084	RANBP10	16	67757005	67840555	-1	protein_coding	57610	RANBP10	0.951824	-2.1592	35	9.847	2.93914e-11	rs55781197;rs9939821	77
ENSG00000102904	TSNAXIP1	16	67840668	67866051	1	protein_coding	55815	TSNAXIP1	9.27238e-18	-0.329502	19	12.03	2.93914e-11	rs55781197;rs9939821;rs6979	77
ENSG00000102901	CENPT	16	67862060	67881714	-1	protein_coding	80152	CENPT	0.0553624	-0.678946	14	12.03	3.77265e-11	rs6979;rs55781197;rs9939821	77
ENSG00000168286	THAP11	16	67876213	67878097	1	protein_coding	57215	THAP11	0.465633	NA	6	9.294	3.77265e-11	rs55781197;rs9939821	77
ENSG00000102898	NUTF2	16	67880635	67906470	1	protein_coding	128322	NUTF2	0.88515	-0.697364	15	13.42	3.77265e-11	rs55781197;rs9939821	77
ENSG00000038358	EDC4	16	67906926	67918406	1	protein_coding	23644	EDC4	0.995196	-0.559325	13	23.8	1.44131e-11	rs55781197;rs9939821	77
ENSG00000188038	NRN1L	16	67918708	67922758	1	protein_coding	123904	NRN1L	0.000386711	-0.414516	10	23.8	1.27654e-11	rs55781197;rs9939821	77
ENSG00000159792	PSKH1	16	67927175	67963581	1	protein_coding	5681	PSKH1	0.0178742	-1.24293	21	23.8	1.17144e-11	rs55781197;rs9939821	77
ENSG00000141086	CTRL	16	67961543	67966317	-1	protein_coding	1506	CTRL	7.86918e-06	-0.42882	10	17.17	3.06326e-11	rs55781197;rs9939821	77
ENSG00000261884	CTC-479C5.12	16	67963517	67969920	-1	protein_coding	NA	NA	NA	NA	11	17.17	3.06326e-11	rs55781197;rs9939821	77
ENSG00000205220	PSMB10	16	67968405	67970990	-1	protein_coding	5699	PSMB10	2.33998e-05	-0.21892	7	17.17	3.06326e-11	rs55781197;rs9939821	77
ENSG00000213398	LCAT	16	67973653	67978034	-1	protein_coding	3931	LCAT	0.496436	-0.294093	8	17.17	3.06326e-11	rs55781197;rs9939821	77
ENSG00000124067	SLC12A4	16	67977377	68003504	-1	protein_coding	6560	SLC12A4	1.82559e-07	-0.363904	15	17.17	3.06326e-11	rs55781197;rs9939821;rs6979	77
ENSG00000141096	DPEP3	16	68009566	68014732	-1	protein_coding	64180	DPEP3	9.13572e-07	-0.50899	10	6.943	9.05198e-10	rs6979;rs55781197;rs9939821	77
ENSG00000167261	DPEP2	16	68021297	68034489	-1	protein_coding	64174	DPEP2	4.01062e-05	-0.461549	24	9.982	2.11446e-09	rs55781197;rs9939821;rs6979	77
ENSG00000167264	DUS2	16	68021649	68113223	1	protein_coding	54920	DUS2	0.000272032	NA	96	17.05	4.65295e-10	rs55781197;rs9939821;rs6979	77
ENSG00000182810	DDX28	16	68055179	68057770	-1	protein_coding	55794	DDX28	0.0348937	-0.695273	16	9.906	1.11199e-08	rs55781197;rs9939821	77
ENSG00000072736	NFATC3	16	68118654	68263162	1	protein_coding	4775	NFATC3	0.998062	0.527374	177	15.77	4.65295e-10	rs55781197;rs9939821;rs6979	77
ENSG00000103067	ESRP2	16	68263014	68272005	-1	protein_coding	102466194	ESRP2	0.731425	-1.02275	26	11.82	5.41856e-09	rs9939821;rs55781197	77
ENSG00000103066	PLA2G15	16	68279207	68294961	1	protein_coding	23659	PLA2G15	0.65843	-0.279351	28	16.22	1.275e-08	rs9939821;rs55781197	77
ENSG00000103064	SLC7A6	16	68298433	68335722	1	protein_coding	9057	SLC7A6	0.0224285	-2.22129	8	16.22	1.33637e-07	rs9939821;rs55781197	77
ENSG00000103061	SLC7A6OS	16	68318406	68344849	-1	protein_coding	84138	SLC7A6OS	0.807327	-1.88576	1	0.203	5.00011e-07	rs9939821	77
ENSG00000039068	CDH1	16	68771128	68869451	1	protein_coding	999	CDH1	0.338548	-0.0275043	14	4.846	5.77627e-09	rs9888837	78
ENSG00000103047	TANGO6	16	68877507	69119083	1	protein_coding	79613	TANGO6	9.71153e-09	-0.883785	33	12.92	1.64639e-09	rs9888837;rs78977226	78
ENSG00000141076	CIRH1A	16	69165194	69265033	1	protein_coding	84916	CIRH1A	0.0940277	NA	2	10.93	6.75844e-05	rs78977226	78
ENSG00000168807	SNTB2	16	69221032	69342955	1	protein_coding	6645	SNTB2	0.0362183	-1.4171	7	17.36	6.03709e-05	rs78977226	78
ENSG00000260914	RP11-343C2.11	16	69333585	69354614	1	protein_coding	NA	NA	NA	NA	2	17.36	6.03709e-05	rs78977226	78
ENSG00000132612	VPS4A	16	69345259	69358949	1	protein_coding	27183	VPS4A	NA	NA	2	17.36	6.03709e-05	rs78977226	78
ENSG00000213380	COG8	16	69354043	69373570	-1	protein_coding	84342	COG8	1.87304e-05	-0.173605	1	0.11	8.81938e-05	rs78977226	78
ENSG00000260371	RP11-343C2.9	16	69368994	69390209	-1	protein_coding	NA	NA	NA	NA	1	0.858	6.39846e-05	rs78977226	78
ENSG00000259900	RP11-343C2.7	16	69369179	69385633	-1	protein_coding	NA	NA	NA	NA	1	0.858	6.39846e-05	rs78977226	78
ENSG00000132603	NIP7	16	69373333	69377014	1	protein_coding	51388	NIP7	0.603152	1.12924	1	0.858	6.39846e-05	rs78977226	78
ENSG00000157315	TMED6	16	69377151	69385712	-1	protein_coding	146456	TMED6	0.000563599	-0.289729	1	0.858	6.39846e-05	rs78977226	78
ENSG00000132604	TERF2	16	69389464	69442474	-1	protein_coding	7014	TERF2	0.927472	-0.576801	4	3.196	1.11574e-06	rs78977226	78
ENSG00000103018	CYB5B	16	69458428	69500169	1	protein_coding	80777	CYB5B	0.259578	0.0505453	8	8.958	1.27526e-06	rs78977226	78
ENSG00000102908	NFAT5	16	69598997	69738569	1	protein_coding	10725	NFAT5	0.999991	-0.852026	15	15.6	1.92878e-07	rs555625140	78
ENSG00000181019	NQO1	16	69740899	69760854	-1	protein_coding	1728	NQO1	4.52405e-11	-0.846834	4	15.6	5.35778e-08	rs555625140;rs8057620	78
ENSG00000141101	NOB1	16	69775770	69788843	-1	protein_coding	28987	NOB1	8.61136e-08	-0.798436	4	3.046	4.25011e-08	rs8057620;rs555625140	78
ENSG00000198373	WWP2	16	69796209	69975644	1	protein_coding	11060	WWP2	0.977902	0.163311	138	21.6	9.96676e-12	rs8057620;rs555625140;rs7200005;rs62047964	78
ENSG00000090857	PDPR	16	70147529	70195203	1	protein_coding	55066	PDPR	4.85026e-08	2.68029	2	23.9	4.02371e-11	rs56272145	78
ENSG00000157335	CLEC18C	16	70207225	70221264	1	protein_coding	497190	CLEC18C	0.876992	-0.678231	2	8.83	4.02371e-11	rs56272145	78
ENSG00000223496	EXOSC6	16	70284134	70285833	-1	protein_coding	118460	EXOSC6	0.494174	-0.495643	1	3.101	8.28758e-07	rs56272145	78
ENSG00000090861	AARS	16	70286198	70323446	-1	protein_coding	16	AARS	4.67832e-05	NA	4	7.211	4.4196e-07	rs56272145	78
ENSG00000157349	DDX19B	16	70323566	70369186	1	protein_coding	11269	DDX19B	0.0357118	-0.91354	5	11.9	7.80309e-10	rs62047964;rs56272145;rs77797599	78
ENSG00000260537	RP11-529K1.3	16	70333097	70400163	1	protein_coding	NA	NA	NA	NA	8	11.9	9.92688e-13	rs62047964;rs56272145;rs77797599;rs80229424	78
ENSG00000168872	DDX19A	16	70380732	70407286	1	protein_coding	55308	DDX19A	0.923061	-0.880373	4	5.288	9.92688e-13	rs56272145;rs80229424	78
ENSG00000157350	ST3GAL2	16	70413338	70473140	-1	protein_coding	6483	ST3GAL2	0.947101	-2.38076	6	13.69	2.67837e-11	rs80229424;rs56272145;rs77797599	78
ENSG00000157353	FUK	16	70488324	70514177	1	protein_coding	197258	FUK	8.47563e-16	-0.365983	3	4.609	1.97906e-06	rs62047964;rs56272145	78
ENSG00000103051	COG4	16	70514471	70557468	-1	protein_coding	25839	COG4	4.38858e-06	-0.355868	2	9.568	1.02706e-10	rs62047964;rs80229424	78
ENSG00000189091	SF3B3	16	70557691	70608820	1	protein_coding	23450	SF3B3	0.999963	-0.692592	1	9.568	1.02706e-10	rs80229424	78
ENSG00000157368	IL34	16	70613798	70694585	1	protein_coding	146433	IL34	0.114216	0.46409	2	11.21	NA	rs62047964	78
ENSG00000132613	MTSS1L	16	70695107	70719969	-1	protein_coding	92154	MTSS1L	0.869861	NA	4	14.74	1.85641e-13	rs62047964;rs74340438;rs11648765	78
ENSG00000268927	FLJ00418	16	70695570	70699739	1	protein_coding	NA	NA	NA	NA	1	11.21	NA	rs62047964	78
ENSG00000103043	VAC14	16	70721342	70835064	-1	protein_coding	55697	VAC14	0.6297	-0.188845	11	14.74	1.85641e-13	rs74340438;rs11648765;rs62047964;rs11646091;rs145090930;rs62055046;rs1875941;rs145408202	78
ENSG00000157423	HYDIN	16	70841281	71264625	-1	protein_coding	101930373	HYDIN	NA	-0.249721	26	7.039	9.19702e-15	rs62055046;rs62047964;rs145408202;rs55910435;rs1875941;rs145090930;rs11646091;rs1004330;16:71208058_CT_C;rs116920614	78
ENSG00000180917	CMTR2	16	71315292	71323618	-1	protein_coding	55783	CMTR2	1.42416e-07	-0.54122	1	11.49	3.54372e-10	rs145090930	78
ENSG00000172137	CALB2	16	71392616	71424341	1	protein_coding	794	CALB2	0.0012389	-0.281638	54	11.2	9.73033e-16	rs62055046;rs8059488;rs4291906;rs12929335;rs117671439;rs28435976;rs148260825;rs67915813	78
ENSG00000167377	ZNF23	16	71481500	71496998	-1	protein_coding	7571	ZNF23	8.37283e-07	-0.580456	49	12.33	8.6521e-25	rs2288489;rs67915813;rs35166226;rs8044168;rs12929335;rs377506899;rs28372238;rs117934355;rs16973000;16:71499892_GAGAAAGAGAA_G	78
ENSG00000261611	AC010547.9	16	71481503	71523214	-1	protein_coding	7571	NA	NA	NA	62	12.33	8.6521e-25	rs2288489;rs67915813;rs35166226;rs8044168;rs12929335;rs377506899;rs28372238;rs117934355;rs16973000;16:71499892_GAGAAAGAGAA_G;rs139701920;rs71403860	78
ENSG00000157429	ZNF19	16	71498453	71598992	-1	protein_coding	7567	ZNF19	1.78277e-05	-0.369655	84	12.78	1.10186e-52	rs2288489;rs67915813;rs377506899;rs35166226;rs117934355;rs16973000;rs28372238;16:71499892_GAGAAAGAGAA_G;rs8044168;rs139701920;rs71403860;rs12929335;rs117350940;rs117753658;rs61747555;rs34679758;rs2434885;rs55702379;rs77695932	78
ENSG00000140835	CHST4	16	71559136	71572649	1	protein_coding	10164	CHST4	5.59232e-09	-0.0369774	25	7.651	7.46643e-21	rs12929335;rs28372238;rs117350940;rs117934355;rs377506899;rs35166226;rs2288489;rs67915813;rs139701920;rs117753658;rs61747555	78
ENSG00000198650	TAT	16	71599563	71611033	-1	protein_coding	6898	TAT	0.0214384	-0.357662	28	14.06	4.37128e-38	rs77695932;rs55702379;rs34679758;rs377506899;rs139701920;rs11641811;rs76344704	78
ENSG00000140832	MARVELD3	16	71660064	71676017	1	protein_coding	91862	MARVELD3	0.000303794	0.0575293	51	22.7	4.85894e-34	rs377506899;rs72799830;rs34679758;rs113811215;rs55702379;rs5475;rs62055046;rs76095103;rs61451008;rs77695932;rs76344704;rs117079376;rs148606069;16:71770655_ATT_A	78
ENSG00000040199	PHLPP2	16	71671738	71758604	-1	protein_coding	23035	PHLPP2	0.0157973	-0.244889	169	22.7	5.19748e-32	rs61451008;rs377506899;rs117079376;rs72799830;rs148606069;rs55702379;16:71770655_ATT_A;rs34679758;rs76344704;rs76095103;rs147617968;rs5475;rs4788565;rs117934355;rs77695932;rs150851429;rs139701920	78
ENSG00000166747	AP1G1	16	71762913	71843104	-1	protein_coding	164	AP1G1	0.999976	-1.06285	189	24.4	1.10946e-39	rs61451008;rs76344704;rs55702379;rs377506899;rs117934355;rs72799830;16:71770655_ATT_A;rs113811215;rs5475;rs4788565;rs62055046;rs117079376;rs34679758;rs139701920;rs12926905;rs76095103;rs141455148;rs141564623;rs4788584;rs62056490;rs752870767;rs71403860;rs11865615	78
ENSG00000224470	ATXN1L	16	71879894	71919171	1	protein_coding	342371	ATXN1L	NA	-2.03957	76	19.03	6.21893e-48	rs12934297;rs4788584;rs62056490;rs117753658;rs117079376;rs55702379;rs34679758;rs12708919;rs143163066;rs138526434;rs76344704;rs147617968;rs117069901;rs61747555;rs141455148;rs141564623;rs4788565;rs117934355;rs146254843;rs377506899;rs12926905	78
ENSG00000182149	IST1	16	71879899	71962913	1	protein_coding	9798	IST1	0.0231107	0.00939117	149	19.03	5.94956e-49	rs12934297;rs4788584;rs62056490;rs117753658;rs117079376;rs55702379;rs34679758;rs12708919;rs143163066;rs138526434;rs76344704;rs147617968;rs117069901;rs61747555;rs141455148;rs141564623;rs4788565;rs117934355;rs146254843;rs377506899;rs12926905;rs8055655;rs139701920;rs5475;rs62055046	78
ENSG00000102984	ZNF821	16	71893583	71929239	-1	protein_coding	55565	ZNF821	0.158431	NA	77	19.03	6.21893e-48	rs61747555;rs4788584;rs141455148;rs141564623;rs55702379;rs4788565;rs12708919;rs62056490;rs117934355;rs146254843;rs138526434;rs76344704;rs377506899;rs12926905;rs12934297;rs8055655;rs139701920	78
ENSG00000102967	DHODH	16	72042487	72058954	1	protein_coding	1723	DHODH	0.0128239	0.964115	67	19.03	3.3104e-86	rs11378439;rs11864453;rs1465457;rs143163066;rs36033103;rs71386951;rs34679758;16:72045762_TGAA_T;rs2236765;rs1862752;rs30432;rs12924886;rs11645582;rs113348449;rs117350940;rs146254843;rs117934355;rs186286	78
ENSG00000140830	TXNL4B	16	72078188	72128330	-1	protein_coding	54957	TXNL4B	0.0173065	-0.594229	124	21.4	1.32257e-108	rs1465457;rs2236765;rs1862752;rs117350940;rs117934355;rs30432;rs12924886;rs12930285;rs146254843;rs9302635;rs36033103;rs76057084;rs113811215;rs11864453;rs217184;rs5475;rs71386951;rs117783250;rs117069901;rs111742588;rs76095103	78
ENSG00000257017	HP	16	72088491	72094954	1	protein_coding	3240	HP	0.0293907	1.0442	44	18.4	1.27868e-107	rs12924886;rs113811215;rs11864453;rs217184;rs2236765;rs146254843;rs12930285;rs117350940;rs117934355;rs9302635;rs5475;rs71386951	78
ENSG00000261701	HPR	16	72088522	72111145	1	protein_coding	3250	HPR	2.94872e-07	-0.259845	63	18.4	1.32257e-108	rs12924886;rs113811215;rs11864453;rs217184;rs2236765;rs146254843;rs12930285;rs117350940;rs117934355;rs9302635;rs5475;rs71386951;rs117783250	78
ENSG00000140829	DHX38	16	72127461	72146811	1	protein_coding	9785	DHX38	1.03801e-06	0.106969	90	21.6	2.3427e-92	rs11864453;rs117783250;rs2236765;rs117069901;rs111742588;rs9302635;rs36033103;rs76095103;rs12924886;rs61483465;rs146254843;rs12930285;rs30432;rs113348449;rs4788460;rs186286;rs71386951	78
ENSG00000118557	PMFBP1	16	72146056	72210777	-1	protein_coding	83449	PMFBP1	NA	-0.0123066	132	22.1	2.3427e-92	rs76095103;rs11864453;rs12924886;rs61483465;rs36033103;rs146254843;rs9302635;rs2236765;rs12930285;rs30432;rs113348449;rs4788460;rs186286;rs71386951;rs79636708;rs140845518;rs148670059;rs72787084;rs56960650;rs5475;rs111676531;rs217176	78
ENSG00000140836	ZFHX3	16	72816784	73093597	-1	protein_coding	463	ZFHX3	1	-0.743235	21	22	5.56281e-18	16:72819720_GAAAA_G;rs78496187;rs563738354;rs5475;rs806741;rs62053185;rs148073688;rs145519777;rs12598219;rs10500569;rs117276692;rs17679693	78
ENSG00000168928	CTRB2	16	75237994	75241083	-1	protein_coding	440387	CTRB2	0.283515	-0.0505902	39	4.721	3.36047e-08	rs3826110	79
ENSG00000168925	CTRB1	16	75252898	75258822	1	protein_coding	1504	CTRB1	0.00179667	0.202062	43	15.44	3.36047e-08	rs3826110	79
ENSG00000050820	BCAR1	16	75262928	75301951	-1	protein_coding	9564	BCAR1	0.992957	NA	24	15.88	2.84235e-08	rs3826110	79
ENSG00000184185	KCNJ12	17	21279509	21323179	1	protein_coding	100996843	KCNJ12	1.42518e-05	8.29198	3	1.104	2.53586e-08	rs71373622	81
ENSG00000167925	GHDC	17	40340817	40346531	-1	protein_coding	84514	GHDC	2.12125e-05	-0.790743	2	7.523	9.69837e-07	rs144672211	82
ENSG00000173757	STAT5B	17	40351186	40428725	-1	protein_coding	6777	STAT5B	0.999953	-0.776026	2	7.523	9.69837e-07	rs144672211	82
ENSG00000168610	STAT3	17	40465342	40540586	-1	protein_coding	6774	STAT3	0.999989	-0.485533	39	9.579	1.13506e-08	rs144672211	82
ENSG00000177469	PTRF	17	40554470	40575535	-1	protein_coding	284119	PTRF	0.020881	1.33164	5	6.299	1.76904e-08	rs144672211;rs79677630	82
ENSG00000033627	ATP6V0A1	17	40610862	40674629	1	protein_coding	535	ATP6V0A1	0.99725	-0.758472	1	1.785	1.19771e-06	rs79677630	82
ENSG00000141699	FAM134C	17	40731531	40762641	-1	protein_coding	162427	FAM134C	0.145899	-0.620339	1	9.602	5.79928e-09	rs79677630	82
ENSG00000037042	TUBG2	17	40811323	40819024	1	protein_coding	27175	TUBG2	0.00431002	-0.743554	1	1.364	2.5552e-06	rs79677630	82
ENSG00000068137	PLEKHH3	17	40819932	40829048	-1	protein_coding	79990	PLEKHH3	0.00376066	NA	1	1.364	2.5552e-06	rs79677630	82
ENSG00000131477	RAMP2	17	40910465	40915059	1	protein_coding	10266	RAMP2	0.00389299	NA	1	2.161	NA	rs79677630	82
ENSG00000167941	SOST	17	41831099	41836156	-1	protein_coding	50964	SOST	0.379603	-0.581487	1	1.893	4.52083e-11	rs72836561	83
ENSG00000108861	DUSP3	17	41843489	41856356	-1	protein_coding	1845	DUSP3	0.736745	0.986547	1	1.893	4.52083e-11	rs72836561	83
ENSG00000231256	C17orf105	17	41857803	41864980	1	protein_coding	284067	C17orf105	NA	-0.266736	1	3.26	4.04333e-11	rs72836561	83
ENSG00000161647	MPP3	17	41878167	41910538	-1	protein_coding	4356	MPP3	1.99786e-05	NA	2	4.634	4.04333e-11	rs72836561;17:41914714_AC_A	83
ENSG00000161649	CD300LG	17	41924516	41940997	1	protein_coding	146894	CD300LG	0.0299351	-0.286689	2	17.23	2.37517e-13	17:41914714_AC_A;rs72836561	83
ENSG00000170703	TTLL6	17	46839597	46894576	-1	protein_coding	284076	TTLL6	7.48858e-08	-0.209165	6	8.874	7.53173e-08	rs55917610	84
ENSG00000136436	CALCOCO2	17	46908350	46943884	1	protein_coding	10241	CALCOCO2	0.0317625	0.266767	10	5.287	4.32465e-09	rs55917610	84
ENSG00000159199	ATP5G1	17	46970127	46973233	1	protein_coding	516	ATP5G1	0.327526	-0.0240793	51	22.1	1.90742e-10	rs55917610;rs144120233;rs12603969	84
ENSG00000159202	UBE2Z	17	46985731	47006418	1	protein_coding	65264	UBE2Z	0.927559	0.175157	100	19.46	1.84198e-10	rs55917610;rs12603969;rs144120233	84
ENSG00000159210	SNF8	17	47006678	47022479	-1	protein_coding	11267	SNF8	0.290874	1.13061	88	19.46	1.84198e-10	rs12603969;rs55917610;rs144120233	84
ENSG00000159224	GIP	17	47035916	47045958	-1	protein_coding	2695	GIP	0.162839	0.403028	60	16.46	7.93728e-10	rs12603969;rs55917610;rs144120233;rs35895680	84
ENSG00000159217	IGF2BP1	17	47074774	47133012	1	protein_coding	10642	IGF2BP1	0.998574	-1.70191	35	19.98	1.97254e-10	rs35895680;rs144120233;rs4073893	84
ENSG00000172794	RAB37	17	72666717	72743474	1	protein_coding	326624	RAB37	8.22692e-05	-0.529151	47	7.29	4.21102e-11	rs9916458;rs11658622;17:72693042_TGTTTGGTTTG_T;rs11077761;rs749780;17:72696280_CAATA_C	85
ENSG00000186074	CD300LF	17	72690452	72709117	-1	protein_coding	146722	CD300LF	4.96999e-06	0.701749	29	7.29	7.55382e-11	rs9916458;rs11658622;17:72693042_TGTTTGGTTTG_T;rs11077761;rs749780;17:72696280_CAATA_C	85
ENSG00000109062	SLC9A3R1	17	72744791	72765492	1	protein_coding	9368	SLC9A3R1	6.35974e-05	NA	7	4.725	6.44524e-07	rs11077761	85
ENSG00000184557	SOCS3	17	76352864	76356158	-1	protein_coding	9021	SOCS3	0.576558	0.114561	1	7.223	NA	rs2376584	86
ENSG00000087157	PGS1	17	76374721	76421195	1	protein_coding	9489	PGS1	0.000957082	0.272725	28	10.32	4.47467e-11	rs2376584;rs17561950	86
ENSG00000101577	LPIN2	18	2916992	3013313	-1	protein_coding	9663	LPIN2	0.673513	1.83506	23	13.4	1.0854e-08	rs776972415	87
ENSG00000101665	SMAD7	18	46446223	46477081	-1	protein_coding	4092	SMAD7	0.975696	-0.748268	3	7.5	1.27365e-09	rs138215167	88
ENSG00000141627	DYM	18	46570039	46987717	-1	protein_coding	54808	DYM	5.18112e-09	-0.135201	22	10.23	2.75402e-49	rs74489351;rs3744844;rs72925817;rs75786906;18:47037372_AT_A;rs113258273	88
ENSG00000177576	C18orf32	18	47008028	47013622	-1	protein_coding	497661	C18orf32	0.182753	-0.238184	25	11.01	4.43665e-08	rs12963212;rs6507928;rs113258273	88
ENSG00000215472	RPL17-C18orf32	18	47008051	47017956	-1	protein_coding	100526842	RPL17-C18orf32	0.605942	-0.340213	28	11.01	4.43665e-08	rs12963212;rs6507928;rs113258273	88
ENSG00000265681	RPL17	18	47014851	47018906	-1	protein_coding	100124516	RPL17	0.494059	0.186984	23	11.01	1.18117e-08	rs12963212;rs6507928;rs113258273	88
ENSG00000101670	LIPG	18	47087069	47119272	1	protein_coding	9388	LIPG	8.3557e-05	-0.0575627	82	24.1	2.33945e-66	rs1320700;rs56341437;rs12966382;rs8094774;rs62101702;rs17798991;rs3744844;rs77960347;rs80204526;rs9958734;rs4121823;rs28873777;rs7244158;rs1105654;rs10853582	88
ENSG00000167315	ACAA2	18	47309869	47340330	-1	protein_coding	10449	ACAA2	NA	NA	31	16.22	1.93323e-21	rs75786906;rs3744844;rs2000827;rs4121855;rs150342704;rs7238327;18:47388060_TC_T;rs1893938;rs613674	88
ENSG00000266997	RP11-886H22.1	18	47322163	47363993	-1	protein_coding	NA	NA	NA	NA	30	10.54	2.94717e-30	rs150342704;rs7238327;18:47388060_TC_T;rs1893938;rs4121855;rs613674;rs75786906;rs80175721;rs79204427	88
ENSG00000167306	MYO5B	18	47349183	47721463	-1	protein_coding	4645	MYO5B	5.42317e-10	0.470846	380	18.42	2.94717e-30	rs613674;18:47388060_TC_T;rs150342704;rs7238327;rs75786906;rs4121855;rs80175721;rs79204427;rs2000827;rs3744844;rs4939600;rs80187959;rs12962112;rs1790796;rs9958316;rs7244316;rs567007046	88
ENSG00000172361	CCDC11	18	47753563	47792892	-1	protein_coding	220136	CCDC11	1.5988e-13	-0.596743	12	11.77	NA	rs3744844	88
ENSG00000141644	MBD1	18	47793252	47808144	-1	protein_coding	4152	MBD1	0.959616	-0.889525	9	9.247	NA	rs3744844	88
ENSG00000154832	CXXC1	18	47808713	47814674	-1	protein_coding	30827	CXXC1	0.997862	-0.476983	5	3.975	NA	rs3744844	88
ENSG00000154839	SKA1	18	47901365	47920543	1	protein_coding	220134	SKA1	1.32266e-06	0.423231	31	14.06	NA	rs3744844	88
ENSG00000141639	MAPK4	18	48086448	48258194	1	protein_coding	5596	MAPK4	0.319052	-0.758279	2	2.346	NA	rs3744844	88
ENSG00000082212	ME2	18	48405419	48474691	1	protein_coding	4200	ME2	1.17412e-07	-0.649511	1	9.821	NA	rs3744844	88
ENSG00000267001	AC006538.4	19	2717767	2740046	-1	protein_coding	NA	NA	NA	NA	3	1.26	1.24935e-06	19:2770095_CACCCTCCTGGTTCCCTCTCAGAA_C	90
ENSG00000141873	SLC39A3	19	2732202	2740150	-1	protein_coding	29985	SLC39A3	0.0608465	NA	3	1.26	1.24935e-06	19:2770095_CACCCTCCTGGTTCCCTCTCAGAA_C	90
ENSG00000104969	SGTA	19	2754712	2783369	-1	protein_coding	6449	SGTA	0.470281	0.194939	25	6.419	1.0854e-08	19:2770095_CACCCTCCTGGTTCCCTCTCAGAA_C;rs75912310;rs117861498;rs13347119	90
ENSG00000172009	THOP1	19	2785458	2813599	1	protein_coding	7064	THOP1	0.0234921	NA	3	2.591	0.0174384	19:2770095_CACCCTCCTGGTTCCCTCTCAGAA_C	90
ENSG00000090920	FCGBP	19	40353963	40440533	-1	protein_coding	8857	FCGBP	NA	0.16854	5	6.232	1.27365e-09	rs575159817;rs376982518;rs148439089;rs57787219	91
ENSG00000013275	PSMC4	19	40476912	40487348	1	protein_coding	5704	PSMC4	0.605977	0.437335	25	12.43	4.83555e-14	rs60025633;rs337792;rs3754	91
ENSG00000187187	ZNF546	19	40490041	40523514	1	protein_coding	339327	ZNF546	2.54471e-10	0.543165	35	23	4.83555e-14	rs337792;rs3754;rs60025633	91
ENSG00000128000	ZNF780B	19	40534167	40562116	-1	protein_coding	163131	ZNF780B	3.89668e-13	-0.5238	8	12.06	2.75402e-49	rs337792;rs3754	91
ENSG00000197782	ZNF780A	19	40575059	40596845	-1	protein_coding	101929205	ZNF780A	1.73286e-06	0.784578	19	12.06	2.55042e-45	rs337792;rs3754;rs575159817	91
ENSG00000160392	C19orf47	19	40825443	40854434	-1	protein_coding	126526	C19orf47	0.802243	-0.455025	1	1.915	NA	rs575159817	91
ENSG00000105223	PLD3	19	40854363	40886346	1	protein_coding	23646	PLD3	0.0159722	-0.12375	1	1.915	NA	rs575159817	91
ENSG00000167565	SERTAD3	19	40946751	40950612	-1	protein_coding	29946	SERTAD3	0.0653917	NA	1	12.86	NA	rs575159817	91
ENSG00000090013	BLVRB	19	40953696	40971747	-1	protein_coding	645	BLVRB	4.13261e-05	0.035665	2	12.86	4.43665e-08	rs575159817;19:40969109_GC_G	91
ENSG00000160460	SPTBN4	19	40972148	41082370	1	protein_coding	57731	SPTBN4	NA	-0.667396	152	20.7	4.54762e-52	19:40969109_GC_G;19:41000536_AATCT_A;rs11673605;rs45503691;rs75515275;rs542265980;rs10420988;rs1675394;rs189732195;rs117401695;rs814538;rs71358911;rs10410907;rs112195042;rs113473882;rs141946857;rs8109143;rs115745829;rs553787777;rs62107054;rs62107864;rs138523829;rs541474435;rs864580;rs1165837;rs12980507;rs200963328;rs117557920;rs142761754;rs73051846;rs146837860;19:41075842_CCACACACA_C;rs144444653;…	91
ENSG00000160410	SHKBP1	19	41082757	41097305	1	protein_coding	92799	SHKBP1	0.000346951	-0.198812	80	20.7	2.33945e-66	rs1165837;rs117401695;rs73051846;rs146837860;rs12980507;19:41075842_CCACACACA_C;rs62107864;rs117557920;rs144444653;rs146588565;rs3217684;19:41412329_AAAAG_A;rs111613270;rs775715355;rs62107908;rs16974365;rs200963328;rs11555272;rs55815263;rs73051877;19:41096611_CT_C;rs890935;rs190003323;rs10410606;rs150270248;rs12977500;rs34286101;rs574467412;rs1864077;rs57824425;rs34506723;rs2162857;rs146831875	91
ENSG00000090006	LTBP4	19	41098789	41135725	1	protein_coding	8425	LTBP4	0.990359	NA	140	26.9	2.33945e-66	rs146588565;19:41096611_CT_C;rs890935;rs3217684;rs190003323;rs10410606;rs55815263;rs150270248;rs12977500;rs34286101;rs574467412;19:41412329_AAAAG_A;rs1864077;rs57824425;rs34506723;rs62107908;rs2162857;rs146831875;rs75217335;rs4802080;rs33937741;rs113473882;rs2369006;rs11668042;rs200963328;rs12979249;rs62107918;rs35809725;rs570371381;rs7249663	91
ENSG00000105245	NUMBL	19	41172596	41196877	-1	protein_coding	9253	NUMBL	0.751917	NA	126	22.7	5.30917e-52	rs2604905;rs7249036;rs2561554;rs3885838;rs34605579;rs2561558;rs117496911;rs2604901;rs7258370;rs3852866;rs574467412;19:41172044_GTTTTTTTTTTTTTGTTTTT_G;19:41250944_ACTC_A;rs111769937;19:41412329_AAAAG_A;rs55993576;rs138724383;rs183937945;rs8109754;rs4802082;rs560711693;rs117956764;rs10403732;rs113228202;rs146588565;rs140989296;rs45503691;19:41192058_CT_C;rs2561537;rs35255138;rs551127475;rs112474316…	91
ENSG00000123815	ADCK4	19	41197434	41224112	-1	protein_coding	79934	ADCK4	1.82147e-07	-0.699865	132	31	3.18361e-50	rs10403732;rs117956764;rs34605579;rs55993576;rs7258370;rs3852866;rs113228202;rs2604901;rs2561554;rs3885838;rs2604905;rs146588565;rs140989296;rs117496911;rs45503691;19:41192058_CT_C;19:41250944_ACTC_A;rs574467412;rs8109754;19:41172044_GTTTTTTTTTTTTTGTTTTT_G;rs2561537;rs35255138;rs551127475;rs112474316;rs116967984;rs68191109;rs1870087;rs11538385;rs3901215;19:41203019_AT_A;rs56056214;rs79276295;rs48…	91
ENSG00000086544	ITPKC	19	41223008	41246765	1	protein_coding	80271	ITPKC	0.164215	-0.338321	117	31	2.64944e-39	rs10403732;rs2561528;rs146588565;rs140989296;rs117496911;19:41412329_AAAAG_A;rs1870087;rs74746550;rs55993576;rs150669849;rs9973232;rs185356090;rs2561554;rs3885838;rs2287691;rs73045487;rs149482512;rs143697240;rs11538385;rs3852866;19:41250944_ACTC_A;rs113692005;rs34605579;rs11665867;rs73047051;19:41244443_TGA_T;rs3901215;rs139801278;rs34696457;rs138724383;rs575159817;rs147143546	91
ENSG00000188493	C19orf54	19	41246761	41257458	-1	protein_coding	284325	C19orf54	0.00126595	0.0522879	78	21.8	1.2125e-34	rs74746550;rs55993576;rs140989296;rs2561554;rs3885838;rs2287691;rs1870087;rs2561528;rs11538385;rs34605579;rs11665867;rs73047051;19:41244443_TGA_T;rs3901215;rs139801278;rs34696457;rs138724383;19:41250944_ACTC_A;rs575159817;rs147143546;rs142761754;rs184088518;rs140878064;rs8107978;rs4803368;rs116980959	91
ENSG00000077312	SNRPA	19	41256542	41271294	1	protein_coding	6626	SNRPA	0.0602794	-0.119251	99	21.8	1.2125e-34	rs140989296;rs1870087;rs2561528;rs3901215;rs2561554;rs3885838;rs2287691;rs34605579;rs55993576;rs11665867;rs73047051;rs139801278;rs34696457;rs138724383;19:41250944_ACTC_A;rs74746550;rs11538385;rs575159817;rs147143546;rs142761754;rs184088518;rs140878064;rs8107978;rs4803368;rs116980959;rs2305797;rs2644900;rs10425480;rs142896709;rs116967984;rs143122559;19:41412329_AAAAG_A	91
ENSG00000261857	MIA	19	41277553	41283395	1	protein_coding	8190	MIA	0.00695373	0.348272	74	15.45	2.88245e-36	rs74746550;rs8107978;rs2305797;rs2644900;rs140989296;rs140878064;rs4803368;rs2287691;rs10425480;rs142896709;rs116967984;rs143122559;rs11665867;19:41412329_AAAAG_A;rs73047051;rs113692005;rs79276295;rs150669849	91
ENSG00000268975	MIA-RAB4B	19	41277553	41292590	1	protein_coding	NA	MIA-RAB4B	NA	NA	99	17.31	2.88245e-36	rs74746550;rs8107978;rs2305797;rs2644900;rs140989296;rs140878064;rs4803368;rs2287691;rs10425480;rs142896709;rs116967984;rs143122559;rs11665867;19:41412329_AAAAG_A;rs73047051;rs113692005;rs79276295;rs150669849;rs575159817;rs61750953;rs551127475;rs73048928	91
ENSG00000167578	RAB4B	19	41284121	41302847	1	protein_coding	53916	RAB4B	0.940202	-0.113762	114	22.1	2.88245e-36	rs8107978;rs4803368;rs143122559;rs140989296;rs140878064;rs10425480;rs74746550;rs11665867;19:41412329_AAAAG_A;rs73047051;rs2287691;rs113692005;rs2305797;rs2644900;rs79276295;rs150669849;rs575159817;rs61750953;rs551127475;rs73048928;rs556999280;rs192191487;rs184088518;rs75563787;rs11881124;19:41305825_ACT_A;rs146599486	91
ENSG00000171570	RAB4B-EGLN2	19	41284147	41314103	1	protein_coding	53916	RAB4B-EGLN2	NA	NA	156	22.1	2.88245e-36	rs8107978;rs4803368;rs143122559;rs140989296;rs140878064;rs10425480;rs74746550;rs11665867;19:41412329_AAAAG_A;rs73047051;rs2287691;rs113692005;rs2305797;rs2644900;rs79276295;rs150669849;rs575159817;rs61750953;rs551127475;rs73048928;rs556999280;rs192191487;rs184088518;rs75563787;rs11881124;19:41305825_ACT_A;rs146599486;rs146402068;rs575998195;rs539591753;rs3869575;rs56056214;rs186073901	91
ENSG00000269858	EGLN2	19	41304901	41314338	1	protein_coding	112398	EGLN2	0.286989	0.0203894	101	22.1	3.41562e-34	rs140989296;rs140878064;rs11665867;rs61750953;rs551127475;rs2305797;rs73048928;rs2287691;rs4803368;rs74746550;rs2644900;rs10425480;rs556999280;rs192191487;rs184088518;rs75563787;rs11881124;19:41305825_ACT_A;rs146599486;rs146402068;rs575998195;rs539591753;rs143122559;rs3869575;rs56056214;rs186073901;19:41412329_AAAAG_A;rs2545769	91
ENSG00000268797	CTC-490E21.12	19	41307202	41404187	1	protein_coding	NA	NA	NA	NA	340	23.3	3.41562e-34	rs4803368;rs11665867;rs74746550;rs140989296;rs140878064;rs2305797;rs73048928;rs2644900;rs10425480;rs556999280;rs2287691;rs192191487;rs184088518;rs75563787;rs11881124;19:41305825_ACT_A;rs61750953;rs146599486;rs146402068;rs575998195;rs539591753;rs143122559;rs3869575;rs56056214;rs186073901;19:41412329_AAAAG_A;rs2545769;rs570860634;rs76478271;rs8100454;rs12609370;rs3875146;rs56043834;rs149551346;rs78…	91
ENSG00000255974	CYP2A6	19	41349443	41356352	-1	protein_coding	1548	CYP2A6	2.17795e-06	0.721351	71	21.9	1.93323e-21	rs113344195;rs2002975;rs7251570;rs78011401;rs10406996;rs143200968;rs200110220;rs56113850;rs72549453;rs28399479;rs67210567;rs575040003;rs11665953	91
ENSG00000198077	CYP2A7	19	41381344	41388657	-1	protein_coding	1549	CYP2A7	3.0147e-10	2.7696	102	23.3	2.94717e-30	rs111240159;rs2002975;rs142896709;rs56043834;rs10406996;rs12985721;rs140529236;rs1061608;rs10423165;rs111390860;rs61750953;rs4090553;rs117451320;rs8108939;rs11083592;rs143200968	91
ENSG00000197408	CYP2B6	19	41497204	41524303	1	protein_coding	1555	CYP2B6	2.29256e-05	1.86152	150	11.78	8.14599e-15	rs117451320;rs111688353;rs113344195;rs7257854;rs8104022;rs8192709;rs58380651;rs6508964;rs12721656;rs34677607;rs35930845;rs1042389;rs11879790;rs58788920;rs75025271	91
ENSG00000197838	CYP2A13	19	41594377	41602100	1	protein_coding	1553	CYP2A13	0.00143446	0.0374745	63	9.279	1.26517e-09	rs1709083	91
ENSG00000197446	CYP2F1	19	41620337	41634271	1	protein_coding	1572	CYP2F1	2.7561e-05	1.13296	19	12.76	6.62308e-06	rs1709083	91
ENSG00000167600	CYP2S1	19	41698954	41713444	1	protein_coding	29785	CYP2S1	0.000914984	-0.0367791	7	4.182	1.8496e-11	rs8101985	91
ENSG00000167601	AXL	19	41725108	41767671	1	protein_coding	558	AXL	0.766301	-0.0100703	7	4.182	1.8496e-11	rs8101985	91
ENSG00000105323	HNRNPUL1	19	41768401	41813503	1	protein_coding	11100	HNRNPUL1	0.999848	-0.642891	1	1.587	NA	rs575159817	91
ENSG00000105329	TGFB1	19	41807492	41859816	-1	protein_coding	7040	TGFB1	0.354133	NA	1	1.587	NA	rs575159817	91
ENSG00000255730	CTC-435M10.3	19	41856758	41930906	1	protein_coding	NA	NA	NA	NA	48	20.2	3.69744e-11	rs2241711	91
ENSG00000142046	TMEM91	19	41856816	41889988	1	protein_coding	641649	TMEM91	0.422101	-0.930102	7	15.93	0.00119808	rs2241711	91
ENSG00000248098	BCKDHA	19	41884215	41930910	1	protein_coding	593	BCKDHA	7.66464e-08	1.31449	48	20.2	3.69744e-11	rs2241711	91
ENSG00000077348	EXOSC5	19	41892279	41903384	-1	protein_coding	56915	EXOSC5	0.00119256	0.493718	22	15.93	3.69744e-11	rs2241711	91
ENSG00000177191	B3GNT8	19	41931264	41934635	-1	protein_coding	374907	B3GNT8	3.49056e-07	-0.0394459	26	20.2	8.42282e-05	rs2241711	91
ENSG00000105341	ATP5SL	19	41937223	41946622	-1	protein_coding	55101	ATP5SL	5.83219e-05	-0.21384	27	20.2	8.42282e-05	rs2241711;rs575159817	91
ENSG00000204978	C19orf69	19	41949063	41950670	1	protein_coding	100170765	C19orf69	NA	NA	12	20.2	8.42282e-05	rs2241711;rs575159817	91
ENSG00000007129	CEACAM21	19	42055886	42093197	1	protein_coding	90273	CEACAM21	2.37928e-10	0.224042	6	3.002	0.0044854	rs7252454;rs575159817	91
ENSG00000105352	CEACAM4	19	42125344	42133442	-1	protein_coding	1089	CEACAM4	1.6796e-06	0.380842	2	6.162	NA	rs575159817	91
ENSG00000022556	NLRP2	19	55464498	55512510	1	protein_coding	55655	NLRP2	1.87505e-20	NA	7	16.26	2.71306e-09	rs34883216;rs76855471;rs11672113	92
ENSG00000172296	SPTLC3	20	12989627	13147411	1	protein_coding	55304	SPTLC3	0.00275524	0.425221	1	3.219	6.61753e-11	rs608994	93
ENSG00000101076	HNF4A	20	42984340	43061485	1	protein_coding	3172	HNF4A	0.919226	-0.204329	5	22.3	1.72423e-11	rs2868095;rs1800961	94
ENSG00000196562	SULF2	20	46285092	46415360	-1	protein_coding	55959	SULF2	0.878046	0.398737	5	6.193	2.26261e-08	rs4239651	95
ENSG00000124092	CTCFL	20	56071035	56100708	-1	protein_coding	140690	CTCFL	0.783032	NA	6	11.73	1.47164e-07	rs4810083	96
ENSG00000101216	GMEB2	20	62218955	62258394	-1	protein_coding	26205	GMEB2	0.990659	-1.06027	1	8.193	NA	rs2738774	97
ENSG00000197457	STMN3	20	62271061	62284780	-1	protein_coding	50861	STMN3	0.489817	NA	42	10.53	3.70734e-13	rs2738774;rs909333;20:62279039_CGT_C;rs759715416;rs140082233;20:62284925_GGA_G	97
ENSG00000258366	RTEL1	20	62289163	62328416	1	protein_coding	51750	RTEL1	0.777758	-0.00116913	95	20.5	3.03999e-13	rs140082233;rs759715416;rs909333;20:62284925_GGA_G;20:62279039_CGT_C;rs11696198;rs3761123;rs34538116;rs6062496	97
ENSG00000026036	RTEL1-TNFRSF6B	20	62290653	62330037	1	protein_coding	NA	RTEL1-TNFRSF6B	NA	NA	96	20.5	3.03999e-13	rs140082233;rs759715416;rs909333;20:62284925_GGA_G;20:62279039_CGT_C;rs11696198;rs3761123;rs34538116;rs6062496	97
ENSG00000243509	TNFRSF6B	20	62328021	62330037	1	protein_coding	8771	TNFRSF6B	4.83458e-05	-0.141079	29	20.5	3.03999e-13	rs759715416;rs909333;rs6062496;rs3761123	97
ENSG00000101246	ARFRP1	20	62329996	62339377	-1	protein_coding	10139	ARFRP1	0.135718	-1.17935	48	20.5	2.34211e-13	rs759715416;rs909333;rs6062496;rs3761123	97
ENSG00000197114	ZGPAT	20	62338817	62367494	1	protein_coding	84619	ZGPAT	2.80186e-05	NA	97	15.54	1.23641e-13	rs759715416;rs6062496;rs3761123	97
ENSG00000273154	RP4-583P15.15	20	62340216	62370456	1	protein_coding	54923	NA	NA	NA	98	15.54	1.23641e-13	rs759715416;rs3761123	97
ENSG00000203896	LIME1	20	62366815	62370456	1	protein_coding	54923	LIME1	0.000332935	NA	48	15.54	1.23641e-13	rs759715416;rs3761123	97
ENSG00000273047	RP4-583P15.14	20	62369623	62371751	1	protein_coding	NA	NA	NA	NA	43	15.54	1.23641e-13	rs759715416;rs3761123	97
ENSG00000125520	SLC2A4RG	20	62371214	62374858	1	protein_coding	56731	SLC2A4RG	0.00794439	NA	45	15.54	1.23641e-13	rs759715416;rs3761123	97
ENSG00000130584	ZBTB46	20	62375019	62462597	-1	protein_coding	140685	ZBTB46	0.814437	-1.08841	40	15.54	1.79395e-13	rs759715416;rs3761123;rs140082233	97
ENSG00000269223	AL158091.1	20	62474779	62475273	-1	protein_coding	100509861	NA	NA	NA	2	0.756	3.51717e-07	rs140082233	97
ENSG00000183260	ABHD16B	20	62492566	62494341	1	protein_coding	140701	ABHD16B	0.033093	0.367599	1	0.756	4.35899e-07	rs140082233	97
ENSG00000268858	C20ORF135	20	62492879	62493217	-1	protein_coding	NA	NA	NA	NA	1	0.756	4.35899e-07	rs140082233	97
ENSG00000183246	RIMBP3C	22	21899646	21905750	-1	protein_coding	150221	RIMBP3C	NA	-0.653023	3	6.529	3.68163e-08	rs181362	99
ENSG00000185651	UBE2L3	22	21903736	21978323	1	protein_coding	7332	UBE2L3	0.77872	NA	107	23.9	2.79085e-10	rs181362	99
ENSG00000161179	YDJC	22	21982378	21984353	-1	protein_coding	150223	YDJC	0.00215046	-0.00643895	20	23.9	4.00934e-10	rs181362	99
ENSG00000161180	CCDC116	22	21987005	21991616	1	protein_coding	164592	CCDC116	3.97673e-05	-0.389173	15	23.9	4.00934e-10	rs181362	99

## Sheet: ST21
Table S21. Details of the top 10 SNPs associated with MetaboAgeMort.
CHR	SNP	POS	A1	A2	N	AF1	BETA	SE	P	Genes
11	rs174575	61602003	G	C	226244	0.27587	0.552622	0.0157251	1.50164e-270	FADS1, FADS2
11	rs2072114	61605215	G	A	226936	0.124658	0.703478	0.0213034	3.95053e-239	FADS1, FADS2, FEN1
16	rs217184	72105965	C	T	226716	0.192887	0.394036	0.017798	1.32257e-108	TXNL4B, HPR, HP
16	rs12924886	72075593	T	A	225368	0.187751	-0.369652	0.0180432	2.81116e-93	TXNL4B,HPR,HP,DHODH,DHX38,PMFBP1
15	rs1077834	58723479	C	T	226232	0.217105	0.2938	0.0170667	2.05589e-66	ALDH1A2, LIPC
18	rs77960347	47109955	G	A	226936	0.0135324	-1.0458	0.0607765	2.33945e-66	LIPG
19	19:41096611_CT_C	41096611	C	CT	226936	0.0135324	-1.0458	0.0607765	2.33945e-66	SPTBN4, SHKBP1, LTBP4
14	rs28929474	94844947	T	C	226936	0.0195385	-0.847936	0.0508499	1.98255e-62	SERPINA1
15	rs261291	58680178	C	T	226110	0.355124	0.234908	0.0147184	2.42326e-57	ALDH1A2
11	rs149804	61538606	G	A	209612	0.39481	-0.238541	0.0149605	3.10025e-57	MYRF, TMEM258

## Sheet: ST22
Table S22. The results of genome-wide gene-based association analysis of MetaboAgeMort.
GENE	CHR	START	STOP	NSNPS	NPARAM	N	ZSTAT	P	SYMBOL
ENSG00000187634	1	860260	879955	68	14	222874	-0.31795	0.62474	SAMD11
ENSG00000268179	1	861264	866445	20	5	223193	-0.93869	0.82605	AL645608.1
ENSG00000188976	1	879584	894689	52	7	225491	-0.76837	0.77886	NOC2L
ENSG00000187961	1	895967	901095	29	5	221843	-0.24149	0.59541	KLHL17
ENSG00000187583	1	901877	911245	37	14	221580	0.54388	0.29326	PLEKHN1
ENSG00000187642	1	910579	917497	24	5	224517	1.2944	0.09777	C1orf170
ENSG00000188290	1	934342	935552	4	2	223185	0.025435	0.48985	HES4
ENSG00000187608	1	948803	949920	6	2	226450	0.15134	0.43985	ISG15
ENSG00000188157	1	955503	991496	106	10	223815	0.4275	0.33451	AGRN
ENSG00000237330	1	1006346	1009687	7	2	224370	1.8666	0.030981	RNF223
ENSG00000131591	1	1017198	1051741	136	11	224096	0.43497	0.33179	C1orf159
ENSG00000162571	1	1109264	1133315	161	18	224775	-0.89768	0.81532	TTLL10
ENSG00000186891	1	1138888	1142071	9	2	224989	-0.41777	0.66194	TNFRSF18
ENSG00000186827	1	1146706	1149518	9	3	223845	-0.52261	0.69938	TNFRSF4
ENSG00000078808	1	1152288	1167411	105	5	224539	1.1159	0.13223	SDF4
ENSG00000176022	1	1167629	1170421	8	2	225803	0.083848	0.46659	B3GALT6
ENSG00000184163	1	1177826	1182102	13	3	225917	-0.26881	0.60596	FAM132A
ENSG00000160087	1	1189289	1209265	64	10	225439	1.5942	0.055448	UBE2J2
ENSG00000162572	1	1215816	1227409	46	13	224259	1.7272	0.042068	SCNN1D
ENSG00000131584	1	1227756	1244989	56	8	224650	0.93197	0.17568	ACAP3
ENSG00000169972	1	1243947	1247057	4	2	220829	-0.45138	0.67414	PUSL1
ENSG00000127054	1	1246965	1260071	16	4	225596	-1.048	0.85268	CPSF3L
ENSG00000224051	1	1260136	1264277	11	2	226011	-0.59257	0.72327	GLTPD1
ENSG00000169962	1	1266694	1270686	14	4	225927	-0.43663	0.66881	TAS1R3
ENSG00000107404	1	1270656	1284730	44	8	225657	-0.52784	0.7012	DVL1
ENSG00000162576	1	1288069	1297157	30	4	225971	-0.79774	0.78749	MXRA8
ENSG00000175756	1	1309110	1310875	7	3	224579	-0.43213	0.66718	AURKAIP1
ENSG00000221978	1	1321091	1334708	23	5	225610	-0.1664	0.56608	CCNL2
ENSG00000224870	1	1334902	1337426	10	3	226040	0.3545	0.36148	RP4-758J18.2
ENSG00000242485	1	1337288	1342693	15	5	225365	0.0014583	0.49942	MRPL20
ENSG00000235098	1	1353800	1357149	8	2	224717	-0.37718	0.64698	ANKRD65
ENSG00000205116	1	1361508	1363167	8	3	220155	-1.2589	0.89596	TMEM88B
ENSG00000179403	1	1370241	1378262	18	3	218937	-0.96643	0.83309	VWA1
ENSG00000215915	1	1385069	1405538	27	7	216778	-0.25723	0.6015	ATAD3C
ENSG00000160072	1	1407143	1433228	26	9	221307	-1.8771	0.96975	ATAD3B
ENSG00000197785	1	1447531	1470067	74	8	224232	-0.28266	0.61128	ATAD3A
ENSG00000205090	1	1470554	1475833	9	3	222289	-0.75919	0.77613	TMEM240
ENSG00000160075	1	1477053	1510249	109	9	224721	-1.5261	0.9365	SSU72
ENSG00000215014	1	1510355	1511373	6	2	223489	-1.0416	0.85119	AL645728.1
ENSG00000228594	1	1533392	1535476	2	1	225100	0.64203	0.26043	C1orf233
ENSG00000197530	1	1550795	1565990	36	6	219409	2.7067	0.0033975	MIB2
ENSG00000248333	1	1570603	1590473	30	5	221191	2.3985	0.0082318	CDK11B
ENSG00000189339	1	1592939	1624167	63	11	217081	1.371	0.085186	SLC35E2B
ENSG00000008128	1	1634169	1655766	90	3	216880	0.84787	0.19826	CDK11A
ENSG00000215790	1	1656277	1677431	29	5	217169	1.2708	0.1019	SLC35E2
ENSG00000008130	1	1682671	1711896	77	9	224704	1.2274	0.10984	NADK
ENSG00000078369	1	1716729	1822495	176	19	224394	0.76032	0.22353	GNB1
ENSG00000169885	1	1846266	1848735	11	3	226267	0.036646	0.48538	CALML6
ENSG00000178821	1	1849029	1850712	7	3	224255	-0.24655	0.59737	TMEM52
ENSG00000142609	1	1853396	1935276	343	22	221480	0.16308	0.43523	C1orf222
ENSG00000187730	1	1950780	1962192	24	5	220696	1.7235	0.042401	GABRD
ENSG00000067606	1	1981909	2116834	449	29	224365	0.30522	0.3801	PRKCZ
ENSG00000162585	1	2115903	2144159	60	12	223331	-0.97401	0.83497	C1orf86
ENSG00000269554	1	2121237	2123179	4	2	224869	0.20436	0.41904	AL590822.2
ENSG00000203301	1	2143360	2145620	6	3	215000	0.11512	0.45418	AL590822.1
ENSG00000157933	1	2160134	2241558	242	38	223463	-0.33859	0.63254	SKI
ENSG00000116151	1	2252692	2323146	328	33	223536	-0.21495	0.5851	MORN1
ENSG00000269753	1	2258581	2259042	3	2	220614	-0.05664	0.52258	AL589739.1
ENSG00000157916	1	2323267	2336883	38	10	225355	4.1112	1.9677e-05	RER1
ENSG00000157911	1	2336236	2345236	26	8	223877	3.3841	0.00035711	PEX10
ENSG00000149527	1	2357419	2436969	261	31	222998	3.0062	0.0013229	PLCH2
ENSG00000157881	1	2439972	2458039	39	5	225729	-0.40941	0.65888	PANK4
ENSG00000197921	1	2460184	2461684	2	1	223646	-1.0477	0.85261	HES5
ENSG00000157873	1	2487078	2496821	25	5	225040	1.356	0.087542	TNFRSF14
ENSG00000157870	1	2517930	2522908	11	4	225769	2.0054	0.022458	FAM213B
ENSG00000142606	1	2522078	2564481	187	9	225573	1.1013	0.13538	MMEL1
ENSG00000215912	1	2567415	2718286	348	17	223754	1.5924	0.055648	TTC34
ENSG00000169717	1	2938046	2939465	4	1	226165	-1.6503	0.95056	ACTRT2
ENSG00000142611	1	2985732	3355185	1441	154	223251	0.11573	0.45393	PRDM16
ENSG00000130762	1	3370990	3397677	96	10	225030	-1.4005	0.91932	ARHGEF16
ENSG00000162591	1	3406484	3528059	492	75	223439	-0.95818	0.83102	MEGF6
ENSG00000158109	1	3541566	3546691	16	4	224954	0.12178	0.45154	TPRG1L
ENSG00000116213	1	3547331	3569325	54	12	225427	0.52748	0.29893	WRAP73
ENSG00000078900	1	3569084	3652765	310	47	223173	0.035798	0.48572	TP73
ENSG00000162592	1	3668962	3688209	70	12	223209	2.5143	0.0059634	CCDC27
ENSG00000235169	1	3689352	3692546	16	6	221152	1.8539	0.031879	SMIM1
ENSG00000130764	1	3696784	3713068	82	14	225388	1.2837	0.099615	LRRC47
ENSG00000116198	1	3728645	3773778	320	17	226172	2.8293	0.0023327	CEP104
ENSG00000169598	1	3773845	3801993	169	20	223277	0.79965	0.21196	DFFB
ENSG00000198912	1	3805689	3816857	52	9	226048	-0.39605	0.65397	C1orf174
ENSG00000196581	1	4714792	4852594	728	80	224550	1.0512	0.14659	AJAP1
ENSG00000131697	1	5922871	6052533	432	22	225796	-0.31836	0.62489	NPHP4
ENSG00000069424	1	6051526	6161253	329	45	223606	-1.147	0.8743	KCNAB2
ENSG00000268332	1	6100630	6101399	4	2	226336	-1.4161	0.92163	AL035406.1
ENSG00000116254	1	6161853	6240183	326	31	223835	1.0165	0.1547	CHD5
ENSG00000116251	1	6241329	6269449	70	12	223173	2.1084	0.017496	RPL22
ENSG00000158286	1	6265535	6281359	40	6	224994	-0.2872	0.61302	RNF207
ENSG00000116237	1	6281253	6296032	35	6	225259	-0.2296	0.5908	ICMT
ENSG00000173673	1	6304252	6305638	5	2	222185	0.72166	0.23525	HES3
ENSG00000158292	1	6307406	6321035	32	2	224605	-0.48942	0.68773	GPR153
ENSG00000097021	1	6324329	6454451	442	23	225239	-0.25196	0.59946	ACOT7
ENSG00000069812	1	6472478	6484730	41	7	224721	-0.90965	0.8185	HES2
ENSG00000187017	1	6484848	6521430	111	11	224748	-0.60227	0.7265	ESPN
ENSG00000215788	1	6521211	6526255	12	3	224174	-1.0689	0.85745	TNFRSF25
ENSG00000171680	1	6526152	6580121	153	22	223974	0.29903	0.38246	PLEKHG5
ENSG00000162408	1	6581407	6614595	127	3	225561	0.636	0.26239	NOL9
ENSG00000173662	1	6615241	6639817	42	6	224387	0.51259	0.30412	TAS1R1
ENSG00000204859	1	6640061	6649340	11	4	226032	0.27659	0.39105	ZBTB48
ENSG00000162413	1	6650784	6674667	49	10	226050	2.4037	0.0081153	KLHL21
ENSG00000116273	1	6673745	6684093	22	4	225606	2.3152	0.010301	PHF13
ENSG00000041988	1	6684926	6695646	34	6	225946	1.8639	0.031166	THAP3
ENSG00000007923	1	6694228	6761984	162	17	225468	1.991	0.023243	DNAJC11
ENSG00000171735	1	6845384	7829766	3049	195	223825	1.9418	0.026082	CAMTA1
ENSG00000049245	1	7831329	7841492	37	9	226076	1.6641	0.048047	VAMP3
ENSG00000049246	1	7844380	7905237	259	21	225462	2.6544	0.003972	PER3
ENSG00000049247	1	7903143	7913572	45	13	224517	2.2119	0.013486	UTS2
ENSG00000049249	1	7979907	8000926	50	7	225240	-0.44927	0.67338	TNFRSF9
ENSG00000116288	1	8014351	8045565	65	8	224767	-0.57774	0.71828	PARK7
ENSG00000116285	1	8064464	8086368	38	7	225102	-0.077933	0.53106	ERRFI1
ENSG00000162426	1	8377886	8404227	91	13	224667	3.7188	0.00010008	SLC45A1
ENSG00000142599	1	8412457	8877702	834	24	224906	5.5476	1.4478e-08	RERE
ENSG00000074800	1	8921061	8939308	33	5	225079	2.8229	0.0023792	ENO1
ENSG00000131686	1	9005926	9035151	130	25	224378	-0.97266	0.83464	CA6
ENSG00000197241	1	9063359	9086404	73	16	222951	-0.027456	0.51095	SLC2A7
ENSG00000142583	1	9095166	9148537	223	26	223288	0.56677	0.28544	SLC2A5
ENSG00000180758	1	9160364	9189229	87	11	223940	-0.42519	0.66465	GPR157
ENSG00000049239	1	9294834	9331396	116	18	221519	1.1344	0.12832	H6PD
ENSG00000171621	1	9352939	9429591	371	47	223483	0.31079	0.37798	SPSB1
ENSG00000171612	1	9599541	9645237	66	9	224283	1.2954	0.097599	SLC25A33
ENSG00000188807	1	9648932	9674935	39	6	225070	1.1172	0.13196	TMEM201
ENSG00000171608	1	9711790	9789172	149	27	223696	1.2587	0.10407	PIK3CD
ENSG00000179840	1	9712668	9714644	5	1	225808	2.4124	0.0079247	C1orf200
ENSG00000171603	1	9789084	9884584	149	15	225587	2.1373	0.016288	CLSTN1
ENSG00000178585	1	9908334	9970394	77	13	224504	0.31916	0.3748	CTNNBIP1
ENSG00000162441	1	9982173	10003465	55	9	226408	1.8113	0.035051	LZIC
ENSG00000173614	1	10003486	10045559	92	12	225593	1.9404	0.026163	NMNAT1
ENSG00000162444	1	10057264	10076078	48	6	224796	1.9617	0.024896	RBP7
ENSG00000130939	1	10092890	10241297	362	18	225606	0.7405	0.2295	UBE4B
ENSG00000054523	1	10270863	10441661	621	16	226194	-0.78932	0.78504	KIF1B
ENSG00000142657	1	10458649	10480201	56	7	223875	0.0061073	0.49756	PGD
ENSG00000175279	1	10490159	10512210	70	7	224967	-1.1202	0.86868	APITD1
ENSG00000251503	1	10490159	10512210	70	7	224967	-1.1202	0.86868	APITD1-CORT
ENSG00000241563	1	10509776	10511959	5	2	223285	-2.0664	0.9806	CORT
ENSG00000160049	1	10516579	10532583	25	5	220705	-0.96192	0.83196	DFFA
ENSG00000142655	1	10532345	10690815	411	26	225037	0.8256	0.20451	PEX14
ENSG00000130940	1	10696661	10856707	473	79	223726	-0.090053	0.53588	CASZ1
ENSG00000175262	1	11006528	11042094	135	17	224343	2.0958	0.018051	C1orf127
ENSG00000120948	1	11072414	11085796	32	3	225507	0.66619	0.25264	TARDBP
ENSG00000009724	1	11086580	11107290	61	7	225633	0.75364	0.22553	MASP2
ENSG00000116649	1	11114641	11120081	9	3	226456	1.094	0.13698	SRM
ENSG00000171824	1	11126675	11159938	108	6	225527	1.4727	0.070422	EXOSC10
ENSG00000198793	1	11166592	11322564	375	10	225983	1.5327	0.062675	MTOR
ENSG00000171819	1	11249398	11256038	16	3	224774	1.6008	0.054707	ANGPTL7
ENSG00000120942	1	11333263	11356106	42	6	224938	1.8938	0.029124	UBIAD1
ENSG00000204624	1	11539223	11597641	163	15	224896	-0.036205	0.51444	PTCHD2
ENSG00000116661	1	11708424	11715842	19	9	219943	-0.59891	0.72538	FBXO2
ENSG00000132879	1	11714432	11723384	29	9	223014	-0.63282	0.73657	FBXO44
ENSG00000116663	1	11724181	11734411	48	10	223770	-1.6841	0.95392	FBXO6
ENSG00000116670	1	11734537	11751707	68	13	222710	-0.25013	0.59876	MAD2L2
ENSG00000162490	1	11751786	11785914	107	19	220465	1.076	0.14096	DRAXIN
ENSG00000177674	1	11796141	11814859	61	9	223368	-0.73337	0.76833	AGTRAP
ENSG00000215910	1	11821844	11849642	174	11	224840	0.062784	0.47497	C1orf167
ENSG00000177000	1	11845780	11866977	94	11	226080	-0.2641	0.60415	MTHFR
ENSG00000011021	1	11866207	11903201	218	15	225907	-0.17253	0.56849	CLCN6
ENSG00000175206	1	11905766	11908402	19	4	225610	0.36955	0.35586	NPPA
ENSG00000120937	1	11917521	11918988	2	1	216480	-0.038375	0.51531	NPPB
ENSG00000116685	1	11979648	11986485	22	6	225125	1.8126	0.034948	KIAA2013
ENSG00000083444	1	11994262	12035595	127	13	224296	1.2352	0.10837	PLOD1
ENSG00000116688	1	12040238	12073571	96	8	223875	-0.11688	0.54652	MFN2
ENSG00000116691	1	12079523	12092102	22	5	225101	0.65459	0.25637	MIIP
ENSG00000120949	1	12123434	12204264	207	34	222418	-1.0455	0.85211	TNFRSF8
ENSG00000028137	1	12227060	12269285	138	15	224070	-0.47774	0.68358	TNFRSF1B
ENSG00000048707	1	12290124	12572099	542	20	226029	-0.15195	0.56039	VPS13D
ENSG00000162496	1	12627939	12677737	185	32	224487	1.1711	0.12077	DHRS3
ENSG00000204518	1	12704566	12727097	54	5	224834	1.6142	0.053247	AADACL4
ENSG00000188984	1	12776118	12788726	49	6	225356	-1.8179	0.96546	AADACL3
ENSG00000157330	1	12806163	12823847	62	10	224740	-1.4019	0.91952	C1orf158
ENSG00000116726	1	12834984	12838049	6	2	225716	-1.2871	0.90098	PRAMEF12
ENSG00000116721	1	12851546	12856777	8	4	218406	-1.0553	0.85436	PRAMEF1
ENSG00000204513	1	12884468	12891264	1	1	209790	-0.1868	0.57409	PRAMEF11
ENSG00000179172	1	12907261	12908578	3	1	222885	-0.24102	0.59523	HNRNPCL1
ENSG00000120952	1	12916941	12921764	12	2	220931	-0.68507	0.75335	PRAMEF2
ENSG00000243073	1	12939045	12946025	1	1	217526	0.23381	0.40757	PRAMEF4
ENSG00000232423	1	12998181	13117751	2	1	216410	-0.50872	0.69453	PRAMEF6
ENSG00000204491	1	13474689	13477522	1	1	213057	0.25022	0.40121	PRAMEF18
ENSG00000204488	1	13495254	13498260	1	1	226936	1.0745	0.14131	PRAMEF16
ENSG00000162494	1	13801445	13840543	175	34	222838	0.93893	0.17388	LRRC38
ENSG00000162493	1	13909960	13944452	120	26	222837	0.76668	0.22164	PDPN
ENSG00000116731	1	14026693	14151574	409	28	225727	1.2943	0.097774	PRDM2
ENSG00000189337	1	14925200	15444539	2039	185	223874	0.65743	0.25545	KAZN
ENSG00000171729	1	15479028	15546976	392	28	224603	0.60176	0.27367	TMEM51
ENSG00000204464	1	15490840	15497813	28	7	224492	-0.16392	0.5651	C1orf195
ENSG00000142621	1	15573768	15726779	512	48	225059	2.6866	0.0036096	FHAD1
ENSG00000142634	1	15736391	15756839	63	18	223765	2.1367	0.016311	EFHD2
ENSG00000162438	1	15764935	15775737	26	7	222484	0.95606	0.16952	CTRC
ENSG00000142615	1	15783223	15798586	65	9	225323	0.43082	0.3333	CELA2A
ENSG00000215704	1	15792404	15817895	96	13	225003	-1.1173	0.86807	CELA2B
ENSG00000132906	1	15817327	15853029	159	9	225747	0.38862	0.34878	CASP9
ENSG00000116138	1	15853308	15918874	239	13	225591	0.30317	0.38088	DNAJC16
ENSG00000116771	1	15898848	15911605	61	5	226013	0.22273	0.41187	AGMAT
ENSG00000197312	1	15943995	15995539	134	6	225265	-1.2488	0.89414	DDI2
ENSG00000215695	1	15986364	15988217	3	2	226936	-1.2775	0.8993	RSC1A1
ENSG00000116786	1	16010827	16061264	167	12	225249	-0.31534	0.62375	PLEKHM2
ENSG00000162461	1	16062900	16067891	6	3	223756	0.56154	0.28722	SLC25A34
ENSG00000162460	1	16068917	16074477	18	4	224607	0.23099	0.40866	TMEM82
ENSG00000162458	1	16083102	16113089	76	11	224366	-0.30105	0.61831	FBLIM1
ENSG00000065526	1	16174359	16266955	171	19	225678	0.18793	0.42547	SPEN
ENSG00000116809	1	16268364	16302627	62	12	225847	0.15796	0.43724	ZBTB17
ENSG00000183888	1	16330731	16335302	18	6	226063	-0.10186	0.54056	C1orf64
ENSG00000173641	1	16340523	16346089	48	5	226521	-0.20616	0.58167	HSPB7
ENSG00000186510	1	16345370	16360545	93	12	225584	-0.39834	0.65481	CLCNKA
ENSG00000184908	1	16370272	16383803	132	13	224731	0.20113	0.4203	CLCNKB
ENSG00000185519	1	16384264	16400127	84	11	223323	0.26251	0.39646	FAM131C
ENSG00000142627	1	16450832	16482582	52	11	224261	0.80849	0.2094	EPHA2
ENSG00000142632	1	16524349	16539104	62	5	226185	2.2572	0.011999	ARHGEF19
ENSG00000204377	1	16555368	16556038	3	1	225640	0.33726	0.36796	C1orf134
ENSG00000132881	1	16558195	16563657	13	5	225838	1.287	0.099048	RSG1
ENSG00000037637	1	16573334	16678949	257	11	225646	-0.16276	0.56465	FBXO42
ENSG00000055070	1	16679070	16724640	120	12	225607	1.0607	0.14442	SZRD1
ENSG00000187144	1	16713612	16763919	151	22	224234	0.77264	0.21987	SPATA21
ENSG00000157191	1	16767167	16786573	45	10	225775	1.1303	0.12917	NECAP2
ENSG00000268674	1	16865561	16866070	1	1	217121	-1.1675	0.8785	FAM231B
ENSG00000219481	1	16888814	16940057	9	4	208290	0.021059	0.4916	NBPF1
ENSG00000058453	1	17066768	17299474	84	17	221825	-0.031371	0.51251	CROCC
ENSG00000117122	1	17300997	17307330	18	4	225301	-0.3941	0.65325	MFAP2
ENSG00000159363	1	17312453	17338423	57	10	225948	0.51849	0.30206	ATP13A2
ENSG00000117118	1	17345217	17380665	129	11	225680	1.3745	0.084649	SDHB
ENSG00000117115	1	17393256	17445948	276	15	225101	0.36449	0.35774	PADI2
ENSG00000142623	1	17531621	17572500	153	38	223540	0.4746	0.31754	PADI1
ENSG00000142619	1	17575593	17610728	171	24	225022	0.029704	0.48815	PADI3
ENSG00000159339	1	17634690	17690499	336	24	225064	1.359	0.087067	PADI4
ENSG00000269468	1	17655507	17676070	162	13	226128	0.71099	0.23854	AC004824.2
ENSG00000179051	1	17733256	17766220	80	11	225519	2.9642	0.0015175	RCC2
ENSG00000074964	1	17866330	18024369	423	45	223962	-0.37703	0.64692	ARHGEF10L
ENSG00000117148	1	18081808	18153558	201	23	224221	1.0033	0.15786	ACTL8
ENSG00000117154	1	18434240	18704977	1025	114	224402	-1.5457	0.93892	IGSF21
ENSG00000179023	1	18807424	18812478	26	6	225951	-0.32546	0.62759	KLHDC7A
ENSG00000009709	1	18957500	19075360	387	54	223688	-0.083501	0.53327	PAX7
ENSG00000179002	1	19166093	19186176	96	15	223799	-0.20841	0.58254	TAS1R2
ENSG00000255275	1	19175767	19247615	341	38	223517	2.0642	0.019501	RP13-279N23.2
ENSG00000159423	1	19197926	19229275	140	19	223840	2.0765	0.018923	ALDH4A1
ENSG00000169991	1	19230775	19283180	173	29	223683	2.5049	0.0061242	IFFO2
ENSG00000127481	1	19401000	19536770	291	17	225986	1.2843	0.099527	UBR4
ENSG00000127463	1	19542158	19578046	115	13	225327	1.1075	0.13403	EMC1
ENSG00000053372	1	19578033	19586622	56	8	226221	3.2812	0.0005168	MRTO4
ENSG00000162482	1	19609052	19615744	30	5	225772	0.3951	0.34639	AKR7A3
ENSG00000053371	1	19630459	19638640	27	10	223067	2.3094	0.01046	AKR7A2
ENSG00000040487	1	19638820	19655794	94	12	223840	-0.38234	0.6489	PQLC2
ENSG00000077549	1	19665267	19812066	585	22	224694	-0.3451	0.63499	CAPZB
ENSG00000270136	1	19923473	19984549	200	30	224358	1.2732	0.10147	MINOS1-NBL1
ENSG00000173436	1	19923477	19956314	85	14	225838	0.10138	0.45962	MINOS1
ENSG00000158747	1	19967048	19984945	72	20	222097	2.395	0.0083096	NBL1
ENSG00000158748	1	19991780	20006055	40	7	226103	1.5362	0.062249	HTR6
ENSG00000162542	1	20008706	20126438	427	52	224114	2.0052	0.02247	TMCO4
ENSG00000178828	1	20140523	20141771	4	2	226264	0.99287	0.16039	RNF186
ENSG00000169914	1	20209006	20239438	93	15	225363	-0.70907	0.76086	OTUD3
ENSG00000188784	1	20246502	20250110	17	5	225745	-2.1993	0.98607	PLA2G2E
ENSG00000188257	1	20301925	20306932	15	6	222617	0.33606	0.36841	PLA2G2A
ENSG00000127472	1	20354672	20417683	227	24	226070	0.23099	0.40866	PLA2G5
ENSG00000117215	1	20438432	20446050	24	9	220999	-0.7894	0.78506	PLA2G2D
ENSG00000158786	1	20465819	20476879	20	8	218726	1.9719	0.02431	PLA2G2F
ENSG00000187980	1	20487746	20503917	58	12	225094	-0.43552	0.66841	PLA2G2C
ENSG00000162543	1	20512578	20522541	11	4	221682	1.5727	0.057893	UBXN10
ENSG00000158816	1	20617412	20681387	266	22	225006	-0.090232	0.53595	VWA5B1
ENSG00000162545	1	20808884	20812713	4	2	226130	-1.2251	0.88973	CAMK2N1
ENSG00000090432	1	20825943	20834654	28	8	224628	-0.10344	0.54119	MUL1
ENSG00000183114	1	20878932	20881512	4	1	224860	-1.2088	0.88663	FAM43B
ENSG00000158825	1	20915441	20945401	142	20	225293	-0.39036	0.65187	CDA
ENSG00000158828	1	20959948	20978004	86	10	225764	-0.88467	0.81183	PINK1
ENSG00000244038	1	20978270	20988000	37	7	225248	-0.52879	0.70152	DDOST
ENSG00000117245	1	20990507	21044510	218	46	223762	1.3872	0.08269	KIF17
ENSG00000189410	1	21046225	21059330	37	9	225294	1.2502	0.10562	SH2D5
ENSG00000127483	1	21069154	21113816	120	16	224570	0.91827	0.17924	HP1BP3
ENSG00000075151	1	21132963	21503377	853	24	225540	1.6926	0.045267	EIF4G3
ENSG00000117298	1	21543740	21671997	379	39	224104	1.6457	0.04991	ECE1
ENSG00000142794	1	21766621	21811498	182	14	225374	0.14329	0.44303	NBPF3
ENSG00000162551	1	21835858	21904905	335	28	225266	2.1414	0.01612	ALPL
ENSG00000076864	1	21922708	21995801	295	39	224335	2.6743	0.0037438	RAP1GAP
ENSG00000090686	1	22004791	22110099	365	26	225569	0.38285	0.35091	USP48
ENSG00000187942	1	22138758	22151714	41	16	224651	0.85508	0.19625	LDLRAD2
ENSG00000142798	1	22148738	22263790	384	33	224975	2.1292	0.016618	HSPG2
ENSG00000219073	1	22303514	22325135	177	18	224139	2.0948	0.018094	CELA3B
ENSG00000142789	1	22328149	22339032	18	5	223084	1.8583	0.031561	CELA3A
ENSG00000070831	1	22379120	22419437	116	15	225933	0.42453	0.33559	CDC42
ENSG00000162552	1	22443798	22470462	99	16	225843	0.54372	0.29332	WNT4
ENSG00000184677	1	22778344	22857650	152	16	225611	0.79028	0.21468	ZBTB40
ENSG00000070886	1	22890057	22930087	190	25	223967	0.4872	0.31306	EPHA8
ENSG00000173372	1	22962999	22966101	6	3	226433	2.4553	0.0070388	C1QA
ENSG00000159189	1	22970123	22974603	24	4	225204	0.36924	0.35598	C1QC
ENSG00000173369	1	22979255	22988031	27	6	225677	0.68185	0.24767	C1QB
ENSG00000133216	1	23037332	23241818	428	47	223011	1.1105	0.1334	EPHB2
ENSG00000215906	1	23279536	23291831	38	10	224637	2.0232	0.021526	LACTBL1
ENSG00000227868	1	23337327	23342343	10	3	225207	2.8189	0.0024091	C1orf234
ENSG00000004487	1	23345941	23410182	87	10	225461	3.2628	0.00055162	KDM1A
ENSG00000169641	1	23410516	23504301	198	20	225596	2.9767	0.0014566	LUZP1
ENSG00000179546	1	23516993	23521222	11	3	226423	2.679	0.003692	HTR1D
ENSG00000125944	1	23630264	23670829	47	8	224177	2.9886	0.0014014	HNRNPR
ENSG00000125945	1	23685941	23695935	31	6	225197	2.3189	0.010199	ZNF436
ENSG00000249087	1	23695490	23698332	3	2	226743	3.157	0.0007969	C1orf213
ENSG00000204219	1	23707554	23751233	128	18	225311	2.7076	0.0033885	TCEA3
ENSG00000088280	1	23755056	23811061	139	15	225943	1.4329	0.075942	ASAP3
ENSG00000007968	1	23832922	23857712	56	7	224798	1.6376	0.050757	E2F2
ENSG00000117318	1	23884409	23886285	7	3	220795	1.9871	0.023455	ID3
ENSG00000197880	1	23907985	23967058	124	25	223933	1.4752	0.070076	MDS2
ENSG00000142676	1	24018269	24022915	6	3	224895	-0.62662	0.73455	RPL11
ENSG00000011007	1	24069645	24088549	19	8	223183	1.8829	0.029858	TCEB3
ENSG00000057757	1	24104895	24114722	7	2	225891	1.5036	0.066337	PITHD1
ENSG00000011009	1	24117460	24122029	4	1	226675	1.6759	0.046879	LYPLA2
ENSG00000117308	1	24122089	24127271	1	1	218004	0.71933	0.23597	GALE
ENSG00000117305	1	24128375	24165110	51	4	225608	1.2911	0.09833	HMGCL
ENSG00000179163	1	24171567	24194784	56	6	224772	2.138	0.016259	FUCA1
ENSG00000188822	1	24197016	24285549	236	13	224868	1.7266	0.042121	CNR2
ENSG00000189266	1	24285599	24289952	2	1	226754	2.4159	0.0078479	PNRC2
ENSG00000188529	1	24291294	24307417	6	3	220260	2.2597	0.011921	SRSF10
ENSG00000142661	1	24382525	24438665	191	21	224291	2.0663	0.019401	MYOM3
ENSG00000142677	1	24446261	24469611	66	12	224961	-0.068463	0.52729	IL22RA1
ENSG00000185436	1	24480647	24514449	144	19	223641	-0.89676	0.81508	IFNLR1
ENSG00000158055	1	24645812	24690972	95	19	224621	1.1361	0.12797	GRHL3
ENSG00000001460	1	24683489	24743424	179	17	225650	0.41991	0.33728	STPG1
ENSG00000001461	1	24742284	24799466	174	15	223772	-0.28234	0.61116	NIPAL3
ENSG00000117602	1	24829387	24867530	137	16	225411	-0.053369	0.52128	RCAN3
ENSG00000184454	1	24882602	24935819	266	25	224806	0.29339	0.38461	NCMAP
ENSG00000133226	1	24958207	24999758	51	8	223357	0.48601	0.31348	SRRM1
ENSG00000169504	1	25071848	25170815	120	12	224626	1.2958	0.097521	CLIC4
ENSG00000020633	1	25226002	25291612	140	26	223056	0.52709	0.29906	RUNX3
ENSG00000117614	1	25549170	25558993	6	4	222905	0.92201	0.17826	SYF2
ENSG00000117616	1	25568728	25664704	46	20	222321	3.6207	0.00014692	C1orf63
ENSG00000187010	1	25598884	25656936	18	10	220234	0.48173	0.315	RHD
ENSG00000183726	1	25664408	25688852	29	8	224364	3.4551	0.00027503	TMEM50A
ENSG00000188672	1	25688740	25756683	97	5	224277	3.4671	0.00026301	RHCE
ENSG00000204178	1	25757388	25826700	118	4	224744	3.3968	0.00034087	TMEM57
ENSG00000157978	1	25870071	25895377	79	11	224841	1.6793	0.046548	LDLRAP1
ENSG00000117643	1	25943959	26112698	308	25	224318	0.18337	0.42725	MAN1C1
ENSG00000162430	1	26126667	26144713	47	4	224309	-1.0825	0.86048	SEPN1
ENSG00000255054	1	26137961	26150235	36	4	225800	-0.47364	0.68212	RP1-317E23.6
ENSG00000117640	1	26145131	26159432	37	3	225957	-0.46173	0.67786	MTFR1L
ENSG00000223474	1	26145212	26147288	7	3	226368	-0.7989	0.78782	AL020996.1
ENSG00000127423	1	26158414	26185903	75	3	226066	-0.23088	0.5913	AUNIP
ENSG00000182749	1	26187701	26197744	11	4	223350	-0.78031	0.7824	PAQR7
ENSG00000117632	1	26210672	26233482	36	7	224624	-0.61796	0.7317	STMN1
ENSG00000158006	1	26286258	26324648	101	7	224660	-0.65576	0.74401	PAFAH2
ENSG00000158008	1	26346375	26362955	28	6	224797	1.0238	0.15297	EXTL1
ENSG00000158014	1	26363743	26372624	21	3	225393	0.12525	0.45016	SLC30A2
ENSG00000158022	1	26377795	26394927	45	6	225391	-0.082738	0.53297	TRIM63
ENSG00000175087	1	26437664	26452034	39	3	225125	0.0044509	0.49822	PDIK1L
ENSG00000197245	1	26485511	26489119	11	5	224502	3.0347	0.0012037	FAM110D
ENSG00000142684	1	26496362	26498551	10	3	226689	2.3741	0.0087965	ZNF593
ENSG00000142675	1	26503894	26516377	30	8	225735	3.2953	0.00049162	CNKSR1
ENSG00000188782	1	26517052	26529459	69	10	224885	2.1178	0.017097	CATSPER4
ENSG00000130695	1	26560691	26605299	157	13	226189	1.0916	0.1375	CEP85
ENSG00000142669	1	26605667	26608007	6	2	225883	-0.2153	0.58523	SH3BGRL3
ENSG00000158062	1	26607819	26644854	145	11	225826	1.974	0.024192	UBXN11
ENSG00000169442	1	26644448	26647014	13	3	226265	1.9611	0.024935	CD52
ENSG00000176092	1	26648350	26680621	102	14	225447	1.5766	0.057448	AIM1L
ENSG00000176083	1	26688125	26701013	54	9	226125	2.2294	0.012895	ZNF683
ENSG00000131914	1	26737269	26756213	39	11	223048	1.0211	0.1536	LIN28A
ENSG00000117682	1	26758773	26797785	72	15	225646	0.23734	0.4062	DHDDS
ENSG00000198830	1	26798941	26802463	5	2	226389	-0.17209	0.56832	HMGN2
ENSG00000117676	1	26856252	26901521	99	11	225225	0.78851	0.2152	RPS6KA1
ENSG00000117713	1	27022524	27108595	134	8	225912	5.2698	6.8293e-08	ARID1A
ENSG00000060642	1	27113963	27124889	14	4	226345	5.2004	9.941e-08	PIGV
ENSG00000204160	1	27153201	27184093	51	7	226063	5.4431	2.6177e-08	ZDHHC18
ENSG00000175793	1	27189633	27190947	1	1	226936	2.7675	0.0028247	SFN
ENSG00000142751	1	27202624	27216788	23	4	226163	5.5766	1.2261e-08	GPN2
ENSG00000198746	1	27216979	27226957	16	6	225033	5.2542	7.4347e-08	GPATCH3
ENSG00000090273	1	27226729	27273353	87	12	225333	5.6187	9.618e-09	NUDC
ENSG00000131910	1	27237980	27240457	5	2	226621	3.8833	5.1524e-05	NR0B2
ENSG00000175707	1	27276053	27286897	13	4	225598	4.9335	4.0384e-07	C1orf172
ENSG00000253368	1	27320198	27327389	9	4	222373	3.3868	0.00035363	TRNP1
ENSG00000158246	1	27331511	27339327	6	4	224216	2.774	0.0027684	FAM46B
ENSG00000090020	1	27425306	27493472	82	7	225415	0.63751	0.2619	SLC9A1
ENSG00000142784	1	27561007	27635110	132	15	225591	-1.6782	0.95335	WDTC1
ENSG00000186501	1	27648651	27662891	35	8	226186	-0.10761	0.54285	TMEM222
ENSG00000142765	1	27668513	27680421	34	10	225654	-0.48654	0.68671	SYTL1
ENSG00000142733	1	27681675	27693383	30	9	225152	0.49896	0.3089	MAP3K6
ENSG00000142748	1	27695603	27701315	10	5	219692	1.0449	0.14804	FCN3
ENSG00000174950	1	27705666	27709870	4	1	225839	2.1922	0.014183	CD164L2
ENSG00000181773	1	27719148	27722318	3	2	226318	-1.5923	0.94434	GPR3
ENSG00000158195	1	27730730	27816669	153	9	225146	2.4675	0.006803	WASF2
ENSG00000126705	1	27860546	27930942	81	11	225105	0.8936	0.18577	AHDC1
ENSG00000000938	1	27938575	27961788	51	9	224459	-1.4374	0.92469	FGR
ENSG00000126709	1	27992572	27998729	14	3	224901	-0.46829	0.68021	IFI6
ENSG00000009780	1	28052490	28089633	79	4	225984	1.5724	0.057928	FAM76A
ENSG00000117758	1	28099694	28150963	65	5	225582	0.65158	0.25734	STX12
ENSG00000117751	1	28157289	28178187	28	5	225580	-0.91735	0.82052	PPP1R8
ENSG00000130775	1	28199055	28213196	54	10	224365	-0.45071	0.6739	THEMIS2
ENSG00000117748	1	28218035	28241257	64	5	225283	1.3838	0.083216	RPA2
ENSG00000130768	1	28261504	28285668	76	10	225050	1.1391	0.12733	SMPDL3B
ENSG00000158156	1	28285973	28294607	18	7	225514	-0.93362	0.82475	XKR8
ENSG00000158161	1	28296855	28415207	285	18	225281	-0.31071	0.62199	EYA3
ENSG00000169403	1	28473677	28520447	58	12	224196	-0.82021	0.79395	PTAFR
ENSG00000126698	1	28525967	28559536	105	11	225431	-0.90985	0.81855	DNAJC8
ENSG00000130770	1	28562620	28573417	48	4	225911	-0.5444	0.70692	ATPIF1
ENSG00000130766	1	28586038	28609002	55	11	225745	-0.46899	0.68046	SESN2
ENSG00000130772	1	28655513	28662476	8	4	225571	-0.048716	0.51943	MED18
ENSG00000204138	1	28696114	28826881	476	12	225758	0.033374	0.48669	PHACTR4
ENSG00000180198	1	28832455	28865812	92	10	226001	-0.24543	0.59694	RCC1
ENSG00000180098	1	28879597	28905051	51	8	224301	-1.8201	0.96563	TRNAU1AP
ENSG00000120656	1	28915835	28969597	81	12	224929	-0.41378	0.66048	TAF12
ENSG00000188060	1	28918712	28921955	8	4	224696	-1.5691	0.94169	RAB42
ENSG00000162419	1	28995244	29045865	83	7	224762	0.75902	0.22392	GMEB1
ENSG00000198492	1	29063133	29096287	66	6	225958	-0.38282	0.64907	YTHDF2
ENSG00000116329	1	29138654	29190208	191	20	223962	-1.299	0.90302	OPRD1
ENSG00000159023	1	29213603	29446553	471	23	225527	-0.49166	0.68852	EPB41
ENSG00000253304	1	29445940	29450447	12	4	225779	-0.38623	0.65034	TMEM200B
ENSG00000116350	1	29474255	29508499	78	15	225646	-2.8503	0.99782	SRSF4
ENSG00000116353	1	29519385	29557454	101	15	226289	-2.9349	0.99833	MECR
ENSG00000060656	1	29563028	29653325	246	33	224146	-0.81859	0.79349	PTPRU
ENSG00000162510	1	31184124	31196434	41	4	225916	1.5047	0.066206	MATN1
ENSG00000162511	1	31205316	31230667	53	15	222825	-0.22465	0.58887	LAPTM5
ENSG00000162512	1	31342314	31381608	95	21	221996	0.57099	0.284	SDC3
ENSG00000134644	1	31404353	31538838	311	18	225219	4.1803	1.4558e-05	PUM1
ENSG00000084628	1	31652592	31712401	276	13	225142	-0.23294	0.5921	NKAIN1
ENSG00000060688	1	31732417	31769662	115	7	225839	1.2845	0.099477	SNRNP40
ENSG00000121766	1	31769842	31837783	180	11	225957	1.1847	0.11807	ZCCHC17
ENSG00000121769	1	31838472	31849697	22	7	225643	0.42635	0.33493	FABP3
ENSG00000168528	1	31882412	31907525	74	8	225152	-0.081725	0.53257	SERINC2
ENSG00000268950	1	31902192	31902614	2	1	225358	-0.57768	0.71826	AC114494.1
ENSG00000142910	1	32042116	32053288	17	9	220903	-0.029724	0.51186	TINAGL1
ENSG00000121764	1	32083287	32098119	36	5	226136	-0.87862	0.8102	HCRTR1
ENSG00000162517	1	32095463	32110497	24	3	226105	-1.4041	0.91986	PEF1
ENSG00000084636	1	32117848	32169920	103	17	224378	1.2739	0.10135	COL16A1
ENSG00000121753	1	32192718	32230494	42	7	225443	3.9463	3.9678e-05	BAI2
ENSG00000134668	1	32256023	32281652	48	10	221986	2.8652	0.0020837	SPOCD1
ENSG00000184007	1	32372022	32410457	56	9	225211	0.019306	0.4923	PTP4A2
ENSG00000212673	1	32379174	32380745	1	1	226465	0.023321	0.4907	AL136115.1
ENSG00000121774	1	32479430	32526451	30	16	224326	2.5274	0.0057449	KHDRBS1
ENSG00000121775	1	32537632	32568467	51	7	225571	0.96731	0.16669	TMEM39B
ENSG00000025800	1	32573639	32642169	98	9	225959	1.4959	0.067343	KPNA6
ENSG00000084652	1	32645287	32663886	38	9	225446	0.91032	0.18133	TXLNA
ENSG00000160050	1	32665987	32670988	4	2	223859	-0.45522	0.67553	CCDC28B
ENSG00000160051	1	32671236	32674288	5	1	226849	1.2821	0.099911	IQCC
ENSG00000222046	1	32674695	32681797	13	6	226402	1.0077	0.1568	DCDC2B
ENSG00000160055	1	32680073	32687972	14	5	226330	0.82091	0.20585	TMEM234
ENSG00000084623	1	32687529	32697205	12	2	225691	1.4613	0.071962	EIF3I
ENSG00000183615	1	32712834	32714457	2	1	226228	0.2215	0.41235	FAM167B
ENSG00000182866	1	32716840	32751766	46	16	224383	1.7187	0.042835	LCK
ENSG00000116478	1	32757687	32799236	26	16	224298	-0.2524	0.59963	HDAC1
ENSG00000162526	1	32817122	32829913	5	3	221986	-1.3634	0.91362	TSSK3
ENSG00000225828	1	32826871	32829879	1	1	225422	0.016484	0.49342	FAM229A
ENSG00000160058	1	32830704	32860332	20	10	225112	-0.044674	0.51782	BSDC1
ENSG00000254553	1	32930658	33066393	315	11	225255	-0.77908	0.78203	RP1-27O5.3
ENSG00000273274	1	32930670	32962287	34	8	223917	1.0099	0.15626	ZBTB8B
ENSG00000160062	1	33005028	33071540	186	9	225289	-0.66696	0.7476	ZBTB8A
ENSG00000176261	1	33065773	33116504	130	7	225687	-0.046343	0.51848	ZBTB8OS
ENSG00000162521	1	33116743	33151812	103	5	225235	-0.27516	0.6084	RBBP4
ENSG00000162520	1	33145507	33169197	57	4	225373	-0.23918	0.59452	SYNC
ENSG00000162522	1	33207486	33240571	55	13	225272	4.4843	3.6584e-06	KIAA1522
ENSG00000134684	1	33240840	33283754	89	11	226207	4.0766	2.2846e-05	YARS
ENSG00000116497	1	33282368	33324476	72	10	225723	4.1153	1.9334e-05	S100PBP
ENSG00000160097	1	33327869	33338083	13	4	226639	3.6752	0.00011883	FNDC5
ENSG00000121905	1	33351595	33364042	18	6	225591	3.578	0.00017311	HPCA
ENSG00000121900	1	33360195	33367039	9	3	225844	2.3497	0.0093932	TMEM54
ENSG00000116514	1	33402046	33430286	66	8	225234	3.6961	0.00010946	RNF19B
ENSG00000267885	1	33439268	33439642	1	1	220457	1.8535	0.031902	FKSG48
ENSG00000004455	1	33473585	33546597	143	12	225356	-0.78316	0.78323	AK2
ENSG00000142920	1	33546705	33586131	56	11	225453	0.50645	0.30627	ADC
ENSG00000116525	1	33611003	33647660	85	5	224315	0.77885	0.21803	TRIM62
ENSG00000160094	1	33722146	33766320	96	13	223916	-0.10811	0.54304	ZNF362
ENSG00000184389	1	33772367	33786699	47	9	225196	-0.22022	0.58715	A3GALT2
ENSG00000134686	1	33789224	33896653	354	20	226163	-0.23796	0.59404	PHC2
ENSG00000121903	1	33938246	33962107	57	5	225019	0.71478	0.23737	ZSCAN20
ENSG00000121904	1	33979609	34631443	1976	151	224203	1.4927	0.067757	CSMD2
ENSG00000176256	1	34326076	34330392	9	4	225213	-0.1054	0.54197	HMGB4
ENSG00000142698	1	34632484	34684732	190	25	225030	0.96825	0.16646	C1orf94
ENSG00000163866	1	35178338	35325417	578	63	223919	1.1572	0.12359	SMIM12
ENSG00000189280	1	35220648	35224113	11	4	223092	-2.251	0.98781	GJB5
ENSG00000189433	1	35225342	35229325	18	9	224764	-0.39332	0.65296	GJB4
ENSG00000188910	1	35246790	35251970	18	6	223994	1.3554	0.087639	GJB3
ENSG00000187513	1	35258599	35261348	12	3	225982	1.1479	0.12551	GJA4
ENSG00000116544	1	35331037	35395186	112	27	222257	-0.63183	0.73625	DLGAP3
ENSG00000271741	1	35447134	35497342	93	3	226020	-0.89856	0.81556	RP11-244H3.4
ENSG00000243749	1	35447136	35450954	10	2	226103	-1.1346	0.87174	ZMYM6NB
ENSG00000163867	1	35449523	35497569	86	3	226039	-0.8704	0.80796	ZMYM6
ENSG00000197056	1	35525387	35581460	77	7	225889	-0.82808	0.79619	ZMYM1
ENSG00000116560	1	35641979	35658749	27	2	226305	-1.5866	0.94369	SFPQ
ENSG00000146463	1	35734568	35887659	189	13	225366	0.98154	0.16316	ZMYM4
ENSG00000142687	1	35899091	36023551	146	15	225461	0.88924	0.18694	KIAA0319L
ENSG00000020129	1	36023074	36032875	9	2	226294	1.4297	0.076397	NCDN
ENSG00000116819	1	36038971	36060929	23	7	223314	1.4668	0.071217	TFAP2E
ENSG00000126067	1	36067185	36107445	31	7	224808	0.99716	0.15934	PSMB2
ENSG00000142686	1	36179476	36185073	8	3	226472	1.3217	0.093137	C1orf216
ENSG00000092853	1	36185819	36235568	64	8	225466	0.7412	0.22929	CLSPN
ENSG00000134698	1	36273773	36323491	70	12	225790	0.89161	0.1863	AGO4
ENSG00000092847	1	36335409	36395211	60	9	224861	1.7974	0.036132	AGO1
ENSG00000126070	1	36396319	36538101	124	12	224662	1.4925	0.067786	AGO3
ENSG00000092850	1	36549676	36553876	3	1	221399	-0.26732	0.60539	TEKT2
ENSG00000116863	1	36554476	36559533	3	2	224673	0.46444	0.32117	ADPRHL2
ENSG00000171812	1	36560837	36590821	67	9	224385	-0.032329	0.5129	COL8A2
ENSG00000054116	1	36602173	36615098	26	3	224387	-0.58321	0.72013	TRAPPC3
ENSG00000116871	1	36621180	36646450	34	6	225316	-0.098335	0.53917	MAP7D1
ENSG00000054118	1	36690017	36770958	116	10	223981	0.58349	0.27978	THRAP3
ENSG00000214193	1	36771988	36790484	25	6	224891	1.4927	0.067757	SH3D21
ENSG00000142694	1	36787632	36789755	3	1	223203	1.8318	0.033491	EVA1B
ENSG00000116883	1	36789335	36794822	14	3	224967	0.96691	0.1668	RP11-268J15.5
ENSG00000196182	1	36805225	36851497	58	7	224529	0.56593	0.28572	STK40
ENSG00000181817	1	36856839	36863493	39	4	224895	0.90528	0.18266	LSM10
ENSG00000116885	1	36881428	36916086	156	8	225921	-0.1539	0.56116	OSCP1
ENSG00000116898	1	36921319	36930038	41	6	225574	0.13004	0.44827	MRPS15
ENSG00000119535	1	36931644	36948879	46	10	224062	-0.85752	0.80442	CSF3R
ENSG00000163873	1	37261128	37499730	537	50	224074	0.73268	0.23188	GRIK3
ENSG00000163874	1	37940153	37949980	15	5	221516	-0.24918	0.59839	ZC3H12A
ENSG00000163875	1	37958176	37980375	78	13	224921	-0.20172	0.57993	MEAF6
ENSG00000163877	1	38000050	38019903	47	10	226049	-0.75484	0.77483	SNIP1
ENSG00000163879	1	38022520	38032458	29	7	226580	-0.99217	0.83944	DNALI1
ENSG00000134697	1	38032417	38061536	75	13	225989	-1.1495	0.87483	GNL2
ENSG00000169218	1	38076951	38100595	73	13	223950	-2.2492	0.98775	RSPO1
ENSG00000116922	1	38147242	38157914	46	5	225130	-2.4863	0.99355	C1orf109
ENSG00000134690	1	38158090	38175391	57	9	226078	-3.0527	0.99887	CDCA8
ENSG00000183317	1	38179552	38230805	213	21	225443	-1.5049	0.93383	EPHA10
ENSG00000185090	1	38259474	38266809	7	3	225767	0.96359	0.16763	MANEAL
ENSG00000196449	1	38268616	38273857	8	2	225534	0.60681	0.27199	YRDC
ENSG00000197982	1	38272651	38275126	1	1	226826	-0.44574	0.67211	C1orf122
ENSG00000188786	1	38275239	38325292	91	14	225122	0.69383	0.24389	MTF1
ENSG00000230610	1	38292232	38293886	2	1	226782	0.81523	0.20747	AL929472.1
ENSG00000204084	1	38326369	38412729	220	22	224992	1.1768	0.11963	INPP5B
ENSG00000183431	1	38422647	38456593	111	11	225424	1.9574	0.025148	SF3A3
ENSG00000183386	1	38462442	38471278	17	8	220127	0.025306	0.48991	FHL3
ENSG00000183520	1	38474930	38490496	34	12	222748	0.15812	0.43718	UTP11L
ENSG00000185668	1	38509523	38512450	2	1	226692	0.16618	0.43401	POU3F1
ENSG00000116954	1	39303870	39325495	65	14	225310	1.8867	0.029602	RRAGC
ENSG00000214114	1	39328636	39347289	50	8	226308	2.8495	0.0021892	MYCBP
ENSG00000131233	1	39330175	39347289	49	8	226295	2.8341	0.0022977	GJA9
ENSG00000158315	1	39351479	39407471	207	28	224294	2.9551	0.0015626	RHBDL2
ENSG00000174574	1	39456895	39471731	59	7	224874	1.5267	0.063415	AKIRIN1
ENSG00000168653	1	39491990	39500308	40	5	225297	1.2742	0.1013	NDUFS5
ENSG00000127603	1	39546988	39952849	931	32	225428	7.8207	2.6272e-15	MACF1
ENSG00000255103	1	39876151	39882154	13	5	226106	7.3385	1.0797e-13	KIAA0754
ENSG00000183682	1	39957318	39991607	95	18	224789	6.9125	2.3809e-12	BMP8A
ENSG00000090621	1	40026488	40042462	38	9	226213	7.7625	4.1633e-15	PABPC4
ENSG00000163909	1	40089825	40105617	40	14	222918	3.0373	0.0011936	HEYL
ENSG00000116981	1	40124793	40137710	21	7	225382	1.6306	0.051483	NT5C1A
ENSG00000116983	1	40144320	40157361	79	13	224923	1.4541	0.072953	HPCAL4
ENSG00000084072	1	40157854	40229586	221	37	224075	2.5363	0.005601	PPIE
ENSG00000116985	1	40222854	40254533	140	19	224797	4.0939	2.1212e-05	BMP8B
ENSG00000198754	1	40235195	40237020	2	1	225088	2.8116	0.0024647	OXCT2
ENSG00000043514	1	40306723	40349183	128	14	226364	5.3918	3.4876e-08	TRIT1
ENSG00000116990	1	40361098	40367928	15	7	225918	6.2008	2.8089e-10	MYCL
ENSG00000168389	1	40420802	40435638	19	8	222627	5.8152	3.0283e-09	MFSD2A
ENSG00000131236	1	40505905	40538321	126	8	226279	0.14095	0.44396	CAP1
ENSG00000131238	1	40538379	40563375	102	10	225670	0.12898	0.44869	PPT1
ENSG00000117000	1	40627045	40706593	108	16	225458	1.8998	0.028731	RLF
ENSG00000188800	1	40711619	40717363	8	5	226074	1.3275	0.092175	TMCO2
ENSG00000084073	1	40723779	40759856	48	9	225875	1.5752	0.057603	ZMPSTE24
ENSG00000049089	1	40766159	40783488	70	11	225167	-0.51887	0.69808	COL9A2
ENSG00000084070	1	40810522	40888998	197	29	225586	-0.074952	0.52987	SMAP2
ENSG00000187801	1	40915774	40929390	55	16	224421	0.37508	0.3538	ZFP69B
ENSG00000187815	1	40942887	40962015	59	10	225625	0.14204	0.44352	ZFP69
ENSG00000164002	1	40974413	40982228	37	8	225719	-0.38875	0.65127	EXO5
ENSG00000117010	1	40997233	41013841	63	9	226291	-0.22043	0.58723	ZNF684
ENSG00000117016	1	41086351	41131329	130	17	226082	0.50558	0.30658	RIMS3
ENSG00000066136	1	41157320	41237275	233	19	226211	0.20363	0.41932	NFYC
ENSG00000117013	1	41249684	41306124	184	36	222262	-1.719	0.95719	KCNQ4
ENSG00000179862	1	41326729	41328018	10	3	226513	-0.17657	0.57008	CITED4
ENSG00000171793	1	41445007	41478235	102	20	225056	2.3941	0.0083317	CTPS1
ENSG00000171790	1	41481269	41488909	30	8	226588	2.3474	0.0094535	SLFNL1
ENSG00000010803	1	41492872	41707826	627	22	226099	2.1542	0.015614	SCMH1
ENSG00000204060	1	41827594	41849262	69	14	223118	3.3185	0.00045256	FOXO6
ENSG00000127129	1	41944446	41950344	16	4	224413	1.1616	0.12269	EDN2
ENSG00000127124	1	41972036	42501596	1482	63	225103	0.59176	0.27701	HIVEP3
ENSG00000044012	1	42619092	42621495	7	3	226375	-0.27829	0.6096	GUCA2B
ENSG00000197273	1	42628362	42630389	3	2	226576	0.51987	0.30158	GUCA2A
ENSG00000198815	1	42642210	42801548	318	11	225802	0.57092	0.28403	FOXJ3
ENSG00000177181	1	42846466	42888249	169	9	224273	0.98082	0.16334	RIMKLA
ENSG00000066185	1	42896000	42921938	96	9	225780	0.93176	0.17573	ZMYND12
ENSG00000127125	1	42921788	42939056	41	6	226428	0.62602	0.26565	PPCS
ENSG00000186409	1	42929001	43120335	662	20	225727	0.4479	0.32711	CCDC30
ENSG00000171960	1	43124096	43142429	35	9	226022	-1.494	0.93242	PPIH
ENSG00000065978	1	43148098	43168020	46	11	225185	-1.4406	0.92515	YBX1
ENSG00000164007	1	43198764	43205925	17	5	226708	-1.3385	0.90964	CLDN19
ENSG00000117385	1	43212006	43232755	50	11	225455	-1.8535	0.96809	LEPRE1
ENSG00000164008	1	43232940	43263968	52	9	224977	-0.85789	0.80452	C1orf50
ENSG00000177868	1	43272723	43282954	29	7	225096	-1.2142	0.88767	CCDC23
ENSG00000164010	1	43282795	43310660	49	11	224574	-1.3588	0.9129	ERMAP
ENSG00000164011	1	43312280	43318148	4	2	226651	-1.0119	0.84422	ZNF691
ENSG00000117394	1	43391052	43424530	132	16	225284	1.1839	0.11822	SLC2A1
ENSG00000186973	1	43610824	43622067	50	9	226121	-1.1237	0.86944	FAM183A
ENSG00000117395	1	43629846	43736607	420	29	225851	-0.59536	0.7242	EBNA1BP2
ENSG00000243710	1	43637820	43720029	343	24	225750	-0.39535	0.65371	WDR65
ENSG00000179178	1	43735665	43739673	8	5	223929	0.11297	0.45503	TMEM125
ENSG00000253313	1	43747554	43751288	6	3	224090	-0.42384	0.66416	C1orf210
ENSG00000066056	1	43766664	43788779	34	4	224592	-0.35559	0.63893	TIE1
ENSG00000117400	1	43803478	43818443	15	4	226069	-1.3973	0.91884	MPL
ENSG00000117399	1	43824626	43828874	6	3	226695	0.4588	0.32319	CDC20
ENSG00000066322	1	43829068	43833696	7	4	225891	-0.38748	0.6508	ELOVL1
ENSG00000159479	1	43849588	43855479	4	2	226609	-1.414	0.92131	MED8
ENSG00000198198	1	43855553	43918321	98	10	226044	0.31921	0.37478	SZT2
ENSG00000178922	1	43916824	43919660	7	3	223663	0.070619	0.47185	HYI
ENSG00000142949	1	43990858	44089343	264	15	225769	1.7257	0.042205	PTPRF
ENSG00000066135	1	44115829	44171186	94	13	225275	2.3813	0.0086256	KDM4A
ENSG00000126091	1	44171495	44396831	582	21	225505	0.92492	0.1775	ST3GAL3
ENSG00000117407	1	44398992	44402913	10	3	226595	0.8645	0.19366	ARTN
ENSG00000117408	1	44412611	44433694	33	6	225757	1.0657	0.14327	IPO13
ENSG00000132768	1	44435672	44439041	3	1	225829	1.1577	0.12349	DPH2
ENSG00000117410	1	44440159	44443967	9	4	225531	0.79418	0.21355	ATP6V0B
ENSG00000117411	1	44444615	44456840	19	5	223741	0.80262	0.2111	B4GALT2
ENSG00000159214	1	44457031	44462200	9	3	224093	1.5863	0.056335	CCDC24
ENSG00000196517	1	44457172	44497139	83	17	223753	0.49551	0.31012	SLC6A9
ENSG00000171872	1	44584522	44600812	53	12	224034	0.55998	0.28775	KLF17
ENSG00000178028	1	44679127	44686353	12	5	226223	0.24891	0.40172	DMAP1
ENSG00000117419	1	44686742	44820932	214	21	225987	0.38664	0.34951	ERI3
ENSG00000187147	1	44870866	45117396	726	82	223749	-0.91132	0.81894	RNF220
ENSG00000126106	1	45100910	45140227	94	7	225113	0.84417	0.19929	TMEM53
ENSG00000198520	1	45140364	45191263	82	24	221942	0.61468	0.26938	C1orf228
ENSG00000142945	1	45205490	45233439	60	8	225970	0.62805	0.26499	KIF2C
ENSG00000142937	1	45240923	45244451	6	3	224465	-0.27384	0.60789	RPS8
ENSG00000142959	1	45249257	45253377	2	1	226791	0.61548	0.26912	BEST4
ENSG00000173846	1	45265897	45271662	10	3	226238	-0.051109	0.52038	PLK3
ENSG00000188396	1	45271585	45272957	2	1	225674	-0.42552	0.66477	TCTEX1D4
ENSG00000222009	1	45274154	45281257	15	3	224802	0.7153	0.23721	BTBD19
ENSG00000117425	1	45285516	45308735	54	7	224883	0.024219	0.49034	PTCH2
ENSG00000070785	1	45316450	45452282	386	13	224953	0.041947	0.48327	EIF2B3
ENSG00000126107	1	45468212	45477001	20	3	226500	1.5115	0.065328	HECTD3
ENSG00000126088	1	45477819	45481247	6	2	226611	1.4197	0.077852	UROD
ENSG00000162415	1	45482071	45771881	658	22	225462	1.4184	0.078042	ZSWIM5
ENSG00000132781	1	45794835	45806142	19	7	224463	0.15181	0.43967	MUTYH
ENSG00000132773	1	45805342	45809647	6	3	223464	1.2454	0.10649	TOE1
ENSG00000070759	1	45809555	45956872	263	12	224835	-0.49795	0.69074	TESK2
ENSG00000236624	1	45959538	45965751	12	4	225643	0.84304	0.1996	CCDC163P
ENSG00000132763	1	45965725	45976739	22	4	225590	-0.54079	0.70568	MMACHC
ENSG00000117450	1	45976708	45988719	39	4	226585	-0.50046	0.69162	PRDX1
ENSG00000117448	1	46016215	46035721	44	6	225360	0.96126	0.16821	AKR1A1
ENSG00000132780	1	46049518	46084566	55	6	225948	1.6766	0.046811	NASP
ENSG00000159588	1	46085716	46089729	10	2	226608	1.5205	0.064193	CCDC17
ENSG00000159592	1	46092976	46153785	151	7	225272	1.7622	0.039017	GPBP1L1
ENSG00000159596	1	46152886	46160115	14	2	224422	1.9084	0.02817	TMEM69
ENSG00000197429	1	46159996	46216322	139	6	223573	1.5213	0.064088	IPP
ENSG00000086015	1	46252659	46501796	558	11	226027	1.4979	0.067083	MAST2
ENSG00000117461	1	46505812	46642160	270	16	225321	1.7884	0.036855	PIK3R3
ENSG00000117472	1	46640745	46651630	13	5	218291	1.7534	0.039765	TSPAN1
ENSG00000085998	1	46654354	46685977	54	10	225606	2.4942	0.0063119	POMGNT1
ENSG00000171357	1	46669006	46686933	29	9	224523	2.2229	0.013111	LURAP1
ENSG00000085999	1	46713360	46744145	38	11	226177	0.77723	0.21851	RAD54L
ENSG00000132128	1	46726868	46769280	43	12	225949	1.4199	0.077813	LRRC41
ENSG00000173660	1	46769303	46782448	30	10	224472	1.9185	0.027524	UQCRH
ENSG00000117481	1	46805849	46830824	186	3	226214	0.12128	0.45173	NSUN4
ENSG00000117480	1	46859937	46879520	38	8	224732	1.1629	0.12244	FAAH
ENSG00000197587	1	46972668	46979898	21	5	226048	-0.98117	0.83675	DMBX1
ENSG00000162456	1	47011316	47017199	15	4	226110	1.0926	0.13728	KNCN
ENSG00000079277	1	47023090	47082515	136	13	225413	0.96736	0.16668	MKNK1
ENSG00000142961	1	47073387	47082563	20	3	224796	0.86218	0.19429	MOB3C
ENSG00000123472	1	47098409	47139539	83	4	226081	-0.005583	0.50223	ATPAF1
ENSG00000159658	1	47124366	47184824	128	7	225616	-0.44454	0.67167	EFCAB14
ENSG00000186118	1	47134527	47139266	6	2	226516	-1.0105	0.84386	TEX38
ENSG00000142973	1	47223510	47285085	151	20	224699	-0.21298	0.58433	CYP4B1
ENSG00000187048	1	47394849	47407156	32	4	226498	-0.38803	0.651	CYP4A11
ENSG00000186377	1	47427036	47516423	190	15	224936	-1.17	0.879	CYP4X1
ENSG00000186160	1	47533160	47583991	174	5	223966	-0.33476	0.6311	CYP4Z1
ENSG00000162365	1	47603107	47615413	47	5	225352	-0.90763	0.81796	CYP4A22
ENSG00000162366	1	47649265	47656716	14	4	221614	1.936	0.026436	PDZK1IP1
ENSG00000162367	1	47681962	47697892	37	8	225770	2.8087	0.0024868	TAL1
ENSG00000123473	1	47715811	47779819	172	10	225751	-1.4297	0.92361	STIL
ENSG00000162368	1	47799469	47844511	131	10	225177	-0.40775	0.65827	CMPK1
ENSG00000186790	1	47881744	47883723	4	2	224649	-0.17575	0.56975	FOXE3
ENSG00000186564	1	47901689	47906363	9	3	225975	0.14278	0.44323	FOXD2
ENSG00000269113	1	48226200	48462567	634	30	224999	-0.15313	0.56085	TRABD2B
ENSG00000273395	1	48226979	48227290	1	1	223624	-0.31767	0.62463	FLJ00388
ENSG00000117834	1	48688357	48714316	46	9	226072	-1.6856	0.95407	SLC5A9
ENSG00000132122	1	48761044	48937845	349	28	225515	-1.5449	0.93882	SPATA6
ENSG00000186094	1	48998527	50489585	2300	50	225435	4.7458	1.0382e-06	AGBL4
ENSG00000162373	1	49193195	49242641	81	14	224440	1.2918	0.09822	BEND5
ENSG00000227839	1	50459990	50461874	3	2	226370	0.14409	0.44271	AL645730.2
ENSG00000162374	1	50513686	50669458	205	30	224884	4.1243	1.8597e-05	ELAVL4
ENSG00000142700	1	50883222	50889172	5	3	223672	0.8061	0.21009	DMRTA2
ENSG00000185104	1	50905150	51425935	803	25	225529	0.64201	0.26043	FAF1
ENSG00000123080	1	51426417	51440305	16	5	226191	0.84949	0.1978	CDKN2C
ENSG00000204006	1	51567906	51613752	69	9	226296	0.20541	0.41863	C1orf185
ENSG00000123091	1	51701943	51739127	47	7	225245	0.86974	0.19222	RNF11
ENSG00000085831	1	51752930	51810788	118	22	225616	1.036	0.15009	TTC39A
ENSG00000085832	1	51819935	51985000	583	19	226529	1.0087	0.15656	EPS15
ENSG00000117859	1	52042851	52254889	310	25	225558	-0.84288	0.80035	OSBPL9
ENSG00000078618	1	52254863	52344477	175	21	225209	0.81159	0.20851	NRD1
ENSG00000169213	1	52373628	52456436	178	20	225554	1.235	0.10841	RAB3B
ENSG00000117862	1	52485803	52521843	72	8	225330	2.1751	0.014812	TXNDC12
ENSG00000198841	1	52497775	52499488	6	2	226208	2.0516	0.020104	KTI12
ENSG00000134717	1	52521797	52556388	54	8	225071	1.9803	0.023835	BTF3L4
ENSG00000157077	1	52608046	52812358	256	13	225866	2.0507	0.020148	ZFYVE9
ENSG00000154222	1	52811395	52831865	26	8	226105	2.3676	0.0089531	CC2D1B
ENSG00000085840	1	52838501	52870131	31	7	225774	1.9481	0.025699	ORC1
ENSG00000134748	1	52870236	52886511	13	3	224389	1.9867	0.023479	PRPF38A
ENSG00000134744	1	52873954	53019159	235	17	225337	1.8532	0.03193	ZCCHC11
ENSG00000116157	1	53068044	53074723	22	5	226201	1.4787	0.069605	GPX7
ENSG00000182183	1	53099016	53135355	87	17	223742	0.049211	0.48038	FAM159A
ENSG00000162377	1	53152508	53164038	25	4	223327	-1.1842	0.88183	COA7
ENSG00000162378	1	53192126	53293014	330	16	224995	0.5435	0.29339	ZYG11B
ENSG00000203995	1	53308183	53360670	143	9	225539	1.1253	0.13023	ZYG11A
ENSG00000121310	1	53361656	53392884	39	9	226134	1.0202	0.15383	ECHDC2
ENSG00000116171	1	53392901	53517375	513	18	225149	0.56355	0.28653	SCP2
ENSG00000174348	1	53527854	53551174	118	13	225598	0.94791	0.17159	PODN
ENSG00000162383	1	53552855	53608289	310	36	225074	-0.45898	0.67688	SLC1A7
ENSG00000157184	1	53662101	53679869	31	7	225982	0.95437	0.16995	CPT2
ENSG00000162384	1	53679771	53686289	14	4	226457	0.35307	0.36202	C1orf123
ENSG00000162385	1	53692564	53704282	25	6	225113	0.010537	0.4958	MAGOH
ENSG00000157193	1	53711217	53793742	201	27	225009	0.28676	0.38715	LRP8
ENSG00000143006	1	53925072	53933161	30	7	226052	2.0453	0.020413	DMRTB1
ENSG00000174332	1	53971910	54199877	631	36	224865	0.76477	0.2222	GLIS1
ENSG00000058804	1	54231133	54304533	125	8	225423	-0.42135	0.66325	NDC1
ENSG00000058799	1	54317392	54356407	136	11	225998	-1.1019	0.86474	YIPF1
ENSG00000211452	1	54356912	54376759	88	10	225437	-0.32689	0.62813	DIO1
ENSG00000081870	1	54382247	54411602	65	5	225858	0.033103	0.4868	HSPB11
ENSG00000116212	1	54411750	54433841	31	8	225711	-0.17018	0.56757	LRRC42
ENSG00000203985	1	54474412	54483856	25	5	225430	1.3269	0.092277	LDLRAD1
ENSG00000116209	1	54497347	54519177	35	7	224891	-0.46679	0.67967	TMEM59
ENSG00000116205	1	54519260	54578192	122	12	225922	-0.13477	0.5536	TCEANC2
ENSG00000212670	1	54569968	54571750	5	3	226057	-0.24238	0.59576	AL161915.1
ENSG00000157211	1	54598747	54619443	104	18	223505	1.5567	0.059776	CDCP2
ENSG00000256407	1	54606897	54665746	177	28	224052	0.38592	0.34978	RP11-446E24.4
ENSG00000248835	1	54635333	54637997	8	2	226118	-1.2079	0.88645	AL357673.1
ENSG00000215883	1	54638009	54665709	49	16	224419	-1.0671	0.85705	CYB5RL
ENSG00000116221	1	54649714	54691137	109	20	225513	0.41963	0.33738	MRPL37
ENSG00000157216	1	54691105	54879152	552	66	224642	1.8982	0.028833	SSBP3
ENSG00000198711	1	54703710	54704736	7	4	219906	-0.13993	0.55564	SSBP3-AS1
ENSG00000162390	1	55007930	55104865	439	33	224822	3.0259	0.0012396	ACOT11
ENSG00000162391	1	55074855	55089229	52	13	224054	2.3984	0.0082335	FAM151A
ENSG00000271723	1	55107459	55207981	440	38	224311	2.0505	0.020156	MROH7-TTC4
ENSG00000184313	1	55107463	55175939	242	36	223747	2.5331	0.0056523	MROH7
ENSG00000243725	1	55181495	55208330	180	5	224982	-0.16589	0.56588	TTC4
ENSG00000162396	1	55222571	55230187	27	6	226514	-0.6397	0.73882	PARS2
ENSG00000006555	1	55245385	55266940	73	13	224469	1.2633	0.10323	TTC22
ENSG00000162398	1	55271736	55307925	171	11	222952	0.77982	0.21775	C1orf177
ENSG00000116133	1	55315306	55352891	149	16	225368	0.42759	0.33448	DHCR24
ENSG00000143001	1	55446465	55457966	40	2	224819	1.1098	0.13354	TMEM61
ENSG00000162399	1	55464606	55476556	21	5	222585	0.36657	0.35697	BSND
ENSG00000169174	1	55505221	55530525	117	21	223519	4.6126	1.9881e-06	PCSK9
ENSG00000162402	1	55532032	55680786	272	15	225901	2.2378	0.012617	USP24
ENSG00000162407	1	56960419	57110974	557	40	223123	1.7201	0.042709	PPAP2B
ENSG00000162409	1	57110995	57181008	281	14	225408	0.72859	0.23313	PRKAA2
ENSG00000187889	1	57184477	57285369	365	48	224026	-0.2079	0.58235	C1orf168
ENSG00000157131	1	57320479	57383894	227	28	225655	0.50741	0.30593	C8A
ENSG00000021852	1	57394883	57431813	130	22	225381	1.7931	0.036477	C8B
ENSG00000173406	1	57460451	59012406	5177	268	224789	3.9948	3.2369e-05	DAB1
ENSG00000162600	1	58881056	59012474	579	37	225579	2.3841	0.0085606	OMA1
ENSG00000184292	1	59041099	59043166	11	3	226797	1.956	0.025232	TACSTD2
ENSG00000162601	1	59120411	59165764	186	10	225933	-0.39731	0.65443	MYSM1
ENSG00000177606	1	59246465	59249785	3	1	225912	0.17086	0.43217	JUN
ENSG00000172456	1	59762310	60233347	1196	69	224651	-0.44472	0.67174	FGGY
ENSG00000134709	1	60280458	60342050	128	16	226044	-0.15743	0.56255	HOOK1
ENSG00000134716	1	60358980	60392462	72	11	226158	-0.69901	0.75773	CYP2J2
ENSG00000162598	1	60452941	60539442	209	33	224934	0.88308	0.1886	C1orf87
ENSG00000162599	1	61330931	61928465	1618	156	224646	1.1527	0.12452	NFIA
ENSG00000162604	1	62146718	62191095	117	12	224909	0.65262	0.257	TM2D1
ENSG00000132849	1	62208149	62629592	1516	88	223974	0.7612	0.22327	INADL
ENSG00000240563	1	62660503	62678000	141	20	225754	1.0451	0.14799	L1TD1
ENSG00000132854	1	62702651	62785085	374	24	224415	0.24129	0.40466	KANK4
ENSG00000162607	1	62901968	62917475	32	3	223382	6.9064	2.4859e-12	USP1
ENSG00000116641	1	62920399	63153969	357	9	225408	7.3875	7.4814e-14	DOCK7
ENSG00000132855	1	63063158	63071830	6	4	224654	8.1259	2.2204e-16	ANGPTL3
ENSG00000269624	1	63073437	63075249	3	1	226493	6.1094	5e-10	AL138847.1
ENSG00000125703	1	63249806	63331184	190	12	224986	7.148	4.4031e-13	ATG4C
ENSG00000187140	1	63788730	63790797	2	1	220160	-0.10605	0.54223	FOXD3
ENSG00000088035	1	63833261	63904233	181	19	224449	0.19636	0.42217	ALG6
ENSG00000142856	1	63906441	64059392	416	16	225990	0.42951	0.33378	ITGB3BP
ENSG00000203965	1	63989043	64038364	135	13	226094	0.42462	0.33556	EFCAB7
ENSG00000116652	1	64014588	64015405	2	1	226820	1.3465	0.089077	DLEU2L
ENSG00000079739	1	64058947	64125916	230	36	224903	0.39209	0.3475	PGM1
ENSG00000185483	1	64239693	64647181	1067	69	224359	0.60654	0.27208	ROR1
ENSG00000177414	1	64669310	64733051	189	18	223587	0.31128	0.37779	UBE2U
ENSG00000158966	1	64936428	65158741	536	59	224489	1.2442	0.10672	CACHD1
ENSG00000162437	1	65210778	65298915	190	20	225637	0.92881	0.17649	RAVER2
ENSG00000162434	1	65298912	65432187	416	28	225508	2.1572	0.015494	JAK1
ENSG00000162433	1	65613232	65697828	193	20	222910	-0.12783	0.55086	AK4
ENSG00000116675	1	65713902	65881552	522	27	225110	1.5186	0.064437	DNAJC6
ENSG00000116678	1	65886248	66107242	723	30	225074	6.9101	2.4212e-12	LEPR
ENSG00000213625	1	65886270	65901690	50	12	224963	3.9888	3.3204e-05	LEPROT
ENSG00000184588	1	66258197	66840259	1621	73	224718	-0.36436	0.64221	PDE4B
ENSG00000118473	1	66999066	67213982	822	24	225541	5.0195	2.5899e-07	SGIP1
ENSG00000248458	1	67131547	67142710	38	8	225078	3.5063	0.00022722	AL139147.1
ENSG00000152760	1	67218142	67244470	85	11	224980	3.3488	0.00040586	TCTEX1D1
ENSG00000172410	1	67263424	67266939	8	3	224407	-0.25724	0.6015	INSL5
ENSG00000152763	1	67278568	67390570	264	26	224409	2.7127	0.0033367	WDR78
ENSG00000198160	1	67390578	67454302	169	14	225899	3.0185	0.0012703	MIER1
ENSG00000116704	1	67465015	67519782	191	16	225458	2.6764	0.0037208	SLC35D1
ENSG00000203963	1	67557848	67697536	468	32	225581	2.3031	0.010636	C1orf141
ENSG00000162594	1	67632083	67725662	280	26	225151	2.1158	0.01718	IL23R
ENSG00000081985	1	67773047	67862583	292	18	225337	1.5077	0.065821	IL12RB2
ENSG00000142864	1	67873493	67896098	32	6	223994	0.87484	0.19083	SERBP1
ENSG00000116717	1	68150744	68154021	9	3	225333	1.3961	0.081338	GADD45A
ENSG00000172380	1	68167149	68299150	335	28	224785	-0.040194	0.51603	GNG12
ENSG00000162595	1	68511645	68517314	9	2	223718	0.14365	0.44289	DIRAS3
ENSG00000116729	1	68564142	68698803	592	59	224685	0.4858	0.31356	WLS
ENSG00000116745	1	68894505	68915642	71	12	224396	-0.106	0.54221	RPE65
ENSG00000024526	1	68939835	68962904	69	9	225273	2.1604	0.015372	DEPDC1
ENSG00000033122	1	70034081	70617628	1830	67	224952	1.9232	0.027227	LRRC7
ENSG00000066557	1	70610488	70671303	98	11	225323	1.0167	0.15466	LRRC40
ENSG00000116754	1	70671365	70718735	65	8	224981	1.3681	0.085636	SRSF11
ENSG00000118454	1	70726271	70820417	176	21	224170	1.696	0.044939	ANKRD13C
ENSG00000197568	1	70820488	70851022	69	9	226125	1.4339	0.075795	HHLA3
ENSG00000116761	1	70876901	70905534	79	17	224104	-0.85176	0.80283	CTH
ENSG00000050628	1	71318036	71513491	638	41	225116	1.2651	0.10293	PTGER3
ENSG00000132485	1	71528974	71546980	34	8	225878	1.6057	0.054173	ZRANB2
ENSG00000172260	1	71861623	72748417	2007	88	225027	-0.65813	0.74477	NEGR1
ENSG00000162620	1	74491699	74663871	328	16	225358	-0.23437	0.59265	LRRIQ3
ENSG00000254685	1	74663896	74699770	114	7	226414	0.58744	0.27845	FPGT
ENSG00000259030	1	74663919	75009666	716	52	224941	1.5267	0.063423	FPGT-TNNI3K
ENSG00000116783	1	74663947	75010112	716	52	224941	1.5267	0.063423	TNNI3K
ENSG00000162621	1	74935562	74978298	40	6	224392	1.5398	0.061807	LRRC53
ENSG00000178965	1	75033795	75139422	181	18	224745	2.3985	0.0082313	C1orf173
ENSG00000116791	1	75171170	75199092	86	15	225592	1.6851	0.045989	CRYZ
ENSG00000162623	1	75198836	75232362	134	16	225898	1.4011	0.080591	TYW3
ENSG00000162624	1	75594119	75627218	69	11	224425	2.3915	0.0083892	LHX8
ENSG00000137968	1	75667816	76076801	1167	38	224891	1.4342	0.075761	SLC44A5
ENSG00000117054	1	76190036	76253260	288	15	225607	0.62703	0.26532	ACADM
ENSG00000137955	1	76251879	76260764	25	7	225966	1.5082	0.065752	RABGGTB
ENSG00000057468	1	76262567	76378923	498	25	225674	0.61162	0.27039	MSH4
ENSG00000154007	1	76384558	76398116	63	11	225526	0.21146	0.41626	ASB17
ENSG00000184005	1	76540404	77100286	1878	130	224604	0.47446	0.31759	ST6GALNAC3
ENSG00000117069	1	77333126	77531396	568	34	225126	0.098943	0.46059	ST6GALNAC5
ENSG00000142892	1	77554675	77685115	387	19	225306	0.77662	0.21869	PIGK
ENSG00000154027	1	77747736	78025651	1142	68	225362	3.5186	0.00021694	AK5
ENSG00000036549	1	78028101	78149104	213	22	225693	1.3707	0.08524	ZZZ3
ENSG00000077254	1	78161672	78225537	103	17	226010	1.1326	0.1287	USP33
ENSG00000180488	1	78245309	78344106	180	28	225605	1.1601	0.12301	FAM73A
ENSG00000162614	1	78354198	78409580	129	20	225474	1.0952	0.13672	NEXN
ENSG00000162613	1	78409740	78444794	78	12	226215	0.622	0.26697	FUBP1
ENSG00000162616	1	78444859	78483648	108	21	226216	1.4086	0.079478	DNAJB4
ENSG00000137960	1	78445226	78604133	435	35	225668	2.6339	0.00422	GIPC2
ENSG00000122420	1	78769568	79005434	690	45	225348	-0.1781	0.57068	PTGFR
ENSG00000137959	1	79085607	79111830	62	13	225378	-0.69881	0.75767	IFI44L
ENSG00000137965	1	79115481	79129763	23	5	225759	0.95267	0.17038	IFI44
ENSG00000162618	1	79355449	79472403	539	23	225426	2.7392	0.0030798	ELTD1
ENSG00000117114	1	81771845	82458120	2509	153	225083	1.9769	0.024028	LPHN2
ENSG00000137941	1	84330711	84464833	421	16	226162	2.9317	0.0016854	TTLL7
ENSG00000142875	1	84543745	84704181	286	17	225015	2.6272	0.0043046	PRKACB
ENSG00000203943	1	84764049	84855640	175	19	223792	-0.39567	0.65383	SAMD13
ENSG00000137976	1	84864215	84880701	66	8	225894	0.97614	0.1645	DNASE2B
ENSG00000117133	1	84944942	84963473	87	16	226210	0.63545	0.26257	RPF1
ENSG00000174021	1	84964008	84972248	32	9	226691	0.81956	0.20623	GNG5
ENSG00000117151	1	85015289	85040163	77	11	225210	-0.18212	0.57225	CTBS
ENSG00000180869	1	85093913	85100703	16	6	225031	-1.7544	0.96032	C1orf180
ENSG00000117155	1	85109390	85156486	134	15	226023	0.45962	0.32289	SSX2IP
ENSG00000171517	1	85277285	85358896	281	43	223402	0.27658	0.39105	LPAR3
ENSG00000153898	1	85391268	85462796	290	17	225046	-0.066282	0.52642	MCOLN2
ENSG00000162643	1	85464830	85598821	420	34	224697	1.5466	0.060985	WDR63
ENSG00000055732	1	85483765	85514182	59	11	225156	0.51737	0.30245	MCOLN3
ENSG00000097096	1	85622556	85666729	150	16	225317	2.9282	0.0017048	SYDE2
ENSG00000162642	1	85715639	85725355	37	9	225901	1.8879	0.029518	C1orf52
ENSG00000142867	1	85731931	85742773	39	12	225917	1.4414	0.07473	BCL10
ENSG00000153904	1	85784164	86043933	832	54	224211	1.8867	0.029602	DDAH1
ENSG00000142871	1	86046444	86049645	6	3	222625	-0.4369	0.66891	CYR61
ENSG00000117174	1	86115106	86174116	149	20	225907	-0.324	0.62703	ZNHIT6
ENSG00000171502	1	86194916	86622626	1779	54	225177	-1.5266	0.93657	COL24A1
ENSG00000122417	1	86814344	86862023	143	13	226067	-0.43683	0.66888	ODF2L
ENSG00000137975	1	86889769	86922241	173	19	225685	-0.97555	0.83536	CLCA2
ENSG00000016490	1	86934051	86965972	133	25	223960	-0.15052	0.55982	CLCA1
ENSG00000016602	1	87012761	87046437	84	15	224559	-0.37722	0.647	CLCA4
ENSG00000097033	1	87170259	87213867	91	12	225790	0.39283	0.34722	SH3GLB1
ENSG00000183291	1	87328132	87380107	157	10	225321	0.3196	0.37463	2024-09-15
ENSG00000153936	1	87380331	87602334	544	17	225548	0.058056	0.47685	HS2ST1
ENSG00000267561	1	87458692	87634884	428	25	225450	-0.35173	0.63748	RP5-1052I5.2
ENSG00000143013	1	87794151	87814606	44	12	224626	2.8381	0.0022692	LMO4
ENSG00000065243	1	89149905	89301938	412	11	226109	0.30523	0.38009	PKN2
ENSG00000137947	1	89318615	89357627	127	8	225686	0.22141	0.41238	GTF2B
ENSG00000137944	1	89401456	89458636	118	9	225294	1.3113	0.094874	CCBL2
ENSG00000213516	1	89445139	89458643	17	7	222665	0.35792	0.3602	RBMXL1
ENSG00000117226	1	89472349	89488577	38	7	224445	1.2843	0.099523	GBP3
ENSG00000117228	1	89518002	89531043	42	7	225970	2.0574	0.019822	GBP1
ENSG00000162645	1	89571815	89616139	132	10	226100	1.993	0.023129	GBP2
ENSG00000213512	1	89597434	89641723	97	9	225583	2.0963	0.01803	GBP7
ENSG00000162654	1	89646831	89664615	41	7	226361	0.90368	0.18308	GBP4
ENSG00000154451	1	89724633	89738544	21	5	225367	0.12338	0.4509	GBP5
ENSG00000183347	1	89829617	89852020	81	14	225630	0.56762	0.28514	GBP6
ENSG00000197147	1	89990395	90063423	206	15	225858	0.66265	0.25378	LRRC8B
ENSG00000171488	1	90098631	90235462	273	14	225090	-1.0516	0.85351	LRRC8C
ENSG00000271949	1	90098699	90398809	620	44	224716	-0.5376	0.70457	RP11-302M6.4
ENSG00000171492	1	90286573	90402170	195	38	223532	0.8205	0.20597	LRRC8D
ENSG00000162664	1	90460671	90501090	61	13	225806	1.1626	0.12249	ZNF326
ENSG00000143032	1	91177096	91182794	12	7	225239	0.70806	0.23945	BARHL2
ENSG00000122482	1	91380859	91487829	203	15	225746	0.15616	0.43795	ZNF644
ENSG00000162669	1	91726323	91870426	385	24	225424	0.19199	0.42387	HFM1
ENSG00000097046	1	91966408	91991321	56	10	226129	1.318	0.093753	CDC7
ENSG00000069702	1	92145902	92371892	779	54	224495	1.431	0.076218	TGFBR3
ENSG00000137948	1	92414928	92479983	221	14	225733	1.1157	0.13227	BRDT
ENSG00000172031	1	92495539	92529093	78	11	225064	-0.061584	0.52455	EPHX4
ENSG00000189195	1	92545862	92613393	159	12	225066	0.30857	0.37883	BTBD8
ENSG00000069712	1	92632542	92650280	42	5	225135	-0.482	0.6851	KIAA1107
ENSG00000203910	1	92683497	92711370	40	6	224394	0.72091	0.23548	C1orf146
ENSG00000174842	1	92711959	92764544	60	7	225090	0.52169	0.30094	GLMN
ENSG00000122484	1	92764522	92867613	151	16	225509	0.64881	0.25823	RPAP2
ENSG00000162676	1	92940319	92952433	21	4	223302	0.13776	0.44522	GFI1
ENSG00000067208	1	92974253	93257961	694	14	225588	0.23456	0.40727	EVI5
ENSG00000122406	1	93297582	93307481	10	3	225732	-0.76434	0.77767	RPL5
ENSG00000154511	1	93307724	93427057	206	7	225179	-0.80278	0.78895	FAM69A
ENSG00000143033	1	93544792	93604638	105	10	224691	3.0397	0.0011839	MTF2
ENSG00000117500	1	93615299	93646285	70	10	225760	3.4581	0.000272	TMED5
ENSG00000122483	1	93645476	93744287	255	13	226225	3.2749	0.00052844	CCDC18
ENSG00000117505	1	93811445	93835055	47	6	225623	3.7066	0.00010502	DR1
ENSG00000137942	1	93913688	94020218	139	20	225089	2.6202	0.0043939	FNBP1L
ENSG00000137936	1	94027347	94312706	996	37	225234	1.2394	0.10759	BCAR3
ENSG00000067334	1	94333373	94345474	67	11	225538	1.1918	0.11666	DNTTIP2
ENSG00000023909	1	94350761	94374966	77	11	225807	1.3022	0.09642	GCLM
ENSG00000198691	1	94458393	94586688	504	63	224735	0.92718	0.17692	ABCA4
ENSG00000137962	1	94614544	94740624	250	32	224727	1.0662	0.14317	ARHGAP29
ENSG00000117528	1	94883933	94984222	139	14	223597	-0.067542	0.52692	ABCD3
ENSG00000117525	1	94994781	95007356	26	7	224228	-0.40715	0.65805	F3
ENSG00000143036	1	95285898	95360802	321	47	224374	1.589	0.056032	SLC44A3
ENSG00000117519	1	95362507	95392834	133	26	224674	-0.13278	0.55282	CNN3
ENSG00000172339	1	95439963	95538501	289	22	225659	-0.2959	0.61635	ALG14
ENSG00000152078	1	95582894	95663163	275	24	225151	1.7642	0.038848	TMEM56
ENSG00000271092	1	95583479	95712781	445	29	225381	2.1322	0.016494	TMEM56-RWDD3
ENSG00000122481	1	95699711	95712781	47	11	225937	2.0716	0.019153	RWDD3
ENSG00000237435	1	96403457	96488436	298	20	225026	2.1453	0.015966	RP11-147C23.1
ENSG00000117569	1	97187221	97289294	251	21	225556	-0.020535	0.50819	PTBP2
ENSG00000188641	1	97543299	98386605	2387	113	225020	3.08	0.0010349	DPYD
ENSG00000162627	1	99127236	99226056	363	19	225757	2.1574	0.015489	SNX7
ENSG00000117598	1	99355806	99470588	472	43	225571	1.8285	0.033737	LPPR5
ENSG00000117600	1	99729509	99775146	139	20	225708	-1.0213	0.84644	LPPR4
ENSG00000099260	1	100111499	100160097	152	18	224846	-0.41778	0.66195	PALMD
ENSG00000156869	1	100174259	100232187	262	8	225565	-1.2908	0.90161	FRRS1
ENSG00000162688	1	100315640	100389579	297	19	225868	-0.082262	0.53278	AGL
ENSG00000117620	1	100435345	100492535	195	14	226429	1.1117	0.13313	SLC35A3
ENSG00000156875	1	100503653	100548933	146	16	225969	1.0597	0.14464	HIAT1
ENSG00000156876	1	100549119	100598511	103	12	226007	-0.22123	0.58754	SASS6
ENSG00000122435	1	100598706	100616053	30	7	225561	-1.4223	0.92253	TRMT13
ENSG00000122477	1	100614409	100643771	48	11	225598	-1.0683	0.8573	LRRC39
ENSG00000137992	1	100652475	100715390	140	9	225132	-0.75611	0.77521	DBT
ENSG00000137996	1	100731763	100758325	70	6	226268	-0.13412	0.55334	RTCA
ENSG00000079335	1	100810584	100985833	285	16	224921	0.22762	0.40997	CDC14A
ENSG00000181656	1	101003693	101007574	9	3	223991	0.88653	0.18767	GPR88
ENSG00000162692	1	101185298	101204601	30	12	224677	-1.3168	0.90605	VCAM1
ENSG00000162694	1	101337943	101361554	29	8	225158	1.2704	0.10197	EXTL2
ENSG00000162695	1	101361632	101447309	146	13	225960	1.025	0.15269	SLC30A7
ENSG00000117543	1	101455179	101491644	56	6	225190	1.2912	0.098309	DPH5
ENSG00000269175	1	101455761	101457653	1	1	226473	1.9933	0.023112	AC093157.1
ENSG00000170989	1	101702444	101707074	11	4	225210	0.48396	0.31421	S1PR1
ENSG00000118733	1	102268130	102462586	735	65	225044	0.34888	0.36359	OLFM3
ENSG00000060718	1	103342023	103574052	1175	31	226111	-1.3019	0.90353	COL11A1
ENSG00000185946	1	104068313	104097861	48	11	223500	-0.59772	0.72499	RNPC3
ENSG00000240038	1	104096437	104122156	37	13	224300	0.40463	0.34287	AMY2B
ENSG00000243480	1	104159999	104168402	1	1	218346	-2.6632	0.99613	AMY2A
ENSG00000237763	1	104197912	104207173	3	1	211333	-2.0441	0.97953	AMY1A
ENSG00000187733	1	104293028	104301312	1	1	218453	0.17502	0.43053	AMY1C
ENSG00000198890	1	107599267	107601916	2	1	225809	2.784	0.0026843	PRMT6
ENSG00000162631	1	107682629	108026080	838	72	224377	-0.80818	0.79051	NTNG1
ENSG00000134215	1	108113782	108507766	1451	82	225031	-1.811	0.96493	VAV3
ENSG00000085491	1	108676658	108743471	238	19	225417	1.1832	0.11836	SLC25A24
ENSG00000196427	1	108765963	108786689	6	2	223741	-0.33449	0.63099	NBPF4
ENSG00000186086	1	108918421	109013624	32	9	216597	1.2227	0.11071	NBPF6
ENSG00000162636	1	109102711	109187522	167	8	225983	0.37071	0.35543	FAM102B
ENSG00000162639	1	109190912	109204148	23	10	224158	-0.46887	0.68042	HENMT1
ENSG00000134186	1	109234945	109244425	8	5	225077	-0.65331	0.74322	PRPF38B
ENSG00000143107	1	109255279	109285365	73	16	223434	-0.056551	0.52255	FNDC7
ENSG00000116266	1	109289296	109352148	243	12	226070	-0.1855	0.57358	STXBP3
ENSG00000162641	1	109358520	109506106	525	27	225262	1.4548	0.07286	AKNAD1
ENSG00000121957	1	109417972	109477167	173	18	226211	1.2846	0.099472	GPSM2
ENSG00000121940	1	109472130	109506111	119	20	224909	2.7934	0.0026082	CLCC1
ENSG00000085433	1	109512836	109584850	218	20	224809	1.9788	0.023921	WDR47
ENSG00000197780	1	109605108	109618624	55	12	223134	1.724	0.04235	TAF13
ENSG00000215717	1	109632425	109639556	24	6	224860	-0.24301	0.596	TMEM167B
ENSG00000179902	1	109648573	109656479	33	7	225945	-0.18654	0.57399	C1orf194
ENSG00000116299	1	109656301	109749401	362	35	225004	1.0092	0.15644	KIAA1324
ENSG00000031698	1	109756540	109780791	44	10	224509	1.5512	0.060431	SARS
ENSG00000143126	1	109792641	109818372	81	14	225002	2.778	0.002735	CELSR2
ENSG00000134222	1	109822178	109825808	9	5	224210	2.2762	0.011416	PSRC1
ENSG00000221986	1	109834987	109849663	42	10	225255	2.038	0.020777	MYBPHL
ENSG00000134243	1	109852192	109940573	145	11	225711	1.8899	0.029388	SORT1
ENSG00000143106	1	109941653	109969062	47	7	225684	1.8257	0.033951	PSMA5
ENSG00000143028	1	110009180	110024759	47	4	225363	1.2896	0.098603	SYPL2
ENSG00000162650	1	110026101	110035426	12	3	225607	2.2704	0.011591	ATXN7L2
ENSG00000174151	1	110036674	110045554	14	2	221707	0.92806	0.17669	CYB561D1
ENSG00000181754	1	110046797	110052360	9	4	224131	2.2044	0.013747	AMIGO1
ENSG00000156097	1	110082494	110091028	11	3	226368	4.1068	2.0057e-05	GPR61
ENSG00000065135	1	110091233	110136975	77	12	225309	3.1387	0.00084852	GNAI3
ENSG00000134183	1	110145889	110155679	24	8	224851	2.8631	0.0020978	GNAT2
ENSG00000116337	1	110158726	110174673	36	9	226074	1.6382	0.050695	AMPD2
ENSG00000168765	1	110198703	110208118	26	7	225390	1.1412	0.1269	GSTM4
ENSG00000213366	1	110210644	110252171	66	16	221885	1.4059	0.079879	GSTM2
ENSG00000134184	1	110230436	110251661	24	6	221297	1.2241	0.11046	GSTM1
ENSG00000134201	1	110254864	110318050	163	25	225074	-0.29802	0.61716	GSTM5
ENSG00000134202	1	110276554	110284384	18	4	226107	-0.58903	0.72208	GSTM3
ENSG00000198758	1	110292702	110306649	41	11	224309	0.28371	0.38832	EPS8L3
ENSG00000184371	1	110452864	110473614	42	11	223694	-1.5613	0.94077	CSF1
ENSG00000168710	1	110527308	110566357	29	10	222779	0.63302	0.26336	AHCYL1
ENSG00000143093	1	110574199	110617263	57	7	224983	1.803	0.035692	STRIP1
ENSG00000156150	1	110602616	110613322	17	3	224434	1.7706	0.038316	ALX3
ENSG00000186150	1	110655062	110656569	1	1	225300	0.70145	0.24151	UBL4B
ENSG00000197106	1	110693108	110744824	118	15	223693	0.80512	0.21038	SLC6A17
ENSG00000116396	1	110753965	110825722	244	25	223928	-0.69143	0.75535	KCNC4
ENSG00000162775	1	110881128	110889299	12	4	226178	-1.0545	0.85418	RBM15
ENSG00000168679	1	110905470	110933704	69	12	226159	-0.42782	0.66561	SLC16A4
ENSG00000134248	1	110943871	110950564	19	5	226564	-0.36328	0.6418	LAMTOR5
ENSG00000143125	1	110993822	110999976	20	5	225339	0.075558	0.46989	PROK1
ENSG00000143105	1	111059839	111061797	6	3	226887	-0.20587	0.58156	KCNA10
ENSG00000177301	1	111136202	111174096	104	12	225139	0.92523	0.17742	KCNA2
ENSG00000177272	1	111214310	111217655	3	1	222827	2.3652	0.0090105	KCNA3
ENSG00000143119	1	111415775	111442550	90	10	223384	2.0603	0.019685	CD53
ENSG00000121931	1	111489807	111506701	23	8	223527	1.1284	0.12957	LRIF1
ENSG00000156171	1	111659955	111682838	60	7	225017	2.149	0.015816	DRAM2
ENSG00000134255	1	111682249	111727724	87	16	224979	2.8645	0.0020881	CEPT1
ENSG00000162777	1	111729796	111747157	46	15	224542	2.2878	0.011074	DENND2D
ENSG00000064886	1	111743393	111786062	160	20	224399	-0.69378	0.75609	CHI3L2
ENSG00000134216	1	111833484	111863188	220	21	225377	-0.28022	0.61035	CHIA
ENSG00000173947	1	111888910	111895635	32	6	225879	0.94633	0.17199	PIFO
ENSG00000085465	1	111956936	111970399	47	8	226358	-0.10101	0.54023	OVGP1
ENSG00000116455	1	111982512	111991998	17	5	225623	0.26612	0.39507	WDR77
ENSG00000116459	1	111991486	112005395	29	6	225753	0.55822	0.28835	ATP5F1
ENSG00000143110	1	112016414	112021134	10	3	225109	0.56035	0.28762	C1orf162
ENSG00000121933	1	112025970	112106584	306	32	224157	1.915	0.027745	ADORA3
ENSG00000116473	1	112084840	112259313	601	40	224927	2.1316	0.016518	RAP1A
ENSG00000197852	1	112223252	112298446	295	30	225115	2.3269	0.0099846	FAM212B
ENSG00000064703	1	112297867	112310638	53	7	226571	1.778	0.037705	DDX20
ENSG00000171385	1	112313284	112531777	732	83	224260	1.8256	0.033956	KCND3
ENSG00000143079	1	112938803	113006078	183	7	225508	0.58777	0.27834	CTTNBP2NL
ENSG00000134245	1	113009163	113072787	184	30	223312	0.63378	0.26311	WNT2B
ENSG00000007341	1	113066140	113163447	243	18	226038	2.0778	0.018866	ST7L
ENSG00000116489	1	113161795	113214241	97	13	225516	2.0529	0.02004	CAPZA1
ENSG00000155363	1	113215763	113243368	60	9	226220	2.894	0.0019021	MOV10
ENSG00000155366	1	113243728	113250056	18	6	224439	2.5294	0.0057132	RHOC
ENSG00000271810	1	113245236	113254055	24	7	224073	2.5256	0.0057743	RP11-426L16.10
ENSG00000155367	1	113252616	113258099	13	6	225423	0.075567	0.46988	PPM1J
ENSG00000184599	1	113263041	113269857	20	4	220978	-1.4125	0.9211	FAM19A3
ENSG00000155380	1	113454469	113499635	69	11	225154	1.991	0.02324	SLC16A1
ENSG00000198799	1	113615831	113674882	128	17	224988	0.86718	0.19292	LRIG2
ENSG00000081026	1	113933371	114228545	663	27	225302	0.55351	0.28996	MAGI3
ENSG00000116793	1	114239453	114302111	124	14	225661	0.95118	0.17076	PHTF1
ENSG00000081019	1	114304454	114355098	80	13	225182	0.23658	0.40649	RSBN1
ENSG00000134242	1	114356433	114414381	113	14	224895	0.40343	0.34332	PTPN22
ENSG00000188761	1	114420790	114430169	27	6	222468	1.4172	0.078214	BCL2L15
ENSG00000134262	1	114437370	114447823	18	6	226552	1.1922	0.11659	AP4B1
ENSG00000118655	1	114447763	114456708	14	5	223889	1.8845	0.029748	DCLRE1B
ENSG00000163349	1	114471814	114520426	75	15	225540	2.124	0.016836	HIPK1
ENSG00000116774	1	114522063	114524876	6	4	225307	1.5765	0.057453	OLFML3
ENSG00000134207	1	114631913	114696541	277	49	223924	0.62691	0.26536	SYT6
ENSG00000197323	1	114935399	115053781	345	18	226104	1.9393	0.026235	TRIM33
ENSG00000116752	1	115110178	115124260	31	9	225921	1.8004	0.035895	BCAS2
ENSG00000175984	1	115125469	115213043	225	23	226004	2.2043	0.013751	DENND2C
ENSG00000116748	1	115215719	115238239	66	15	225496	1.7282	0.041975	AMPD1
ENSG00000213281	1	115247090	115259515	17	4	225978	3.3152	0.00045787	NRAS
ENSG00000009307	1	115259534	115301297	80	9	226374	3.128	0.00087995	CSDE1
ENSG00000052723	1	115312100	115323306	6	3	219913	2.531	0.0056869	SIKE1
ENSG00000198765	1	115397424	115537991	354	19	226230	3.1301	0.0008738	SYCP1
ENSG00000134200	1	115572415	115576941	23	3	226277	2.4047	0.0080938	TSHB
ENSG00000134198	1	115590632	115632121	171	22	223684	2.2245	0.013058	TSPAN2
ENSG00000134259	1	115828539	115880857	186	32	225084	-1.6814	0.95366	NGF
ENSG00000173218	1	116184574	116240845	199	30	223898	1.8533	0.031923	VANGL1
ENSG00000118729	1	116242628	116311402	356	19	225310	0.77307	0.21974	CASQ2
ENSG00000177551	1	116378998	116386538	20	4	226397	0.6832	0.24724	NHLH2
ENSG00000163393	1	116519119	116612675	250	26	225626	0.41504	0.33906	SLC22A15
ENSG00000173212	1	116654376	116677861	75	12	225626	1.1212	0.13111	MAB21L3
ENSG00000163399	1	116915290	116952883	70	6	225705	0.159	0.43683	ATP1A1
ENSG00000269279	1	116915890	116926718	26	6	224862	-0.065267	0.52602	AL136376.1
ENSG00000116815	1	117057157	117113661	60	9	223511	-0.48044	0.68454	CD58
ENSG00000143061	1	117117031	117210375	133	23	221832	2.481	0.0065505	IGSF3
ENSG00000203864	1	117236734	117249225	12	5	222162	0.51853	0.30205	C1orf137
ENSG00000116824	1	117297007	117311850	31	6	226043	0.035327	0.48591	CD2
ENSG00000134247	1	117452679	117532980	254	21	225354	-0.3867	0.65051	PTGFRN
ENSG00000134256	1	117544382	117579167	103	22	224682	0.55293	0.29015	CD101
ENSG00000116830	1	117602925	117650075	115	22	225181	-0.54941	0.70864	TTF2
ENSG00000134253	1	117653682	117665209	41	8	226700	0.53423	0.29659	TRIM45
ENSG00000134258	1	117686209	117753556	199	24	224588	0.31134	0.37777	VTCN1
ENSG00000198162	1	117910071	118071494	497	23	226252	1.453	0.073106	MAN1A2
ENSG00000183508	1	118148556	118170994	84	9	225169	-0.31303	0.62287	FAM46C
ENSG00000196505	1	118406107	118472253	52	10	225638	0.96465	0.16736	GDAP2
ENSG00000065183	1	118472343	118509165	41	9	226047	0.8667	0.19305	WDR3
ENSG00000155761	1	118496484	118727846	433	19	225944	-0.46223	0.67804	SPAG17
ENSG00000092607	1	119425669	119532179	314	24	225387	0.70259	0.24115	TBX15
ENSG00000116874	1	119573839	119683294	304	21	225829	1.0153	0.15497	WARS2
ENSG00000116882	1	119911402	119936753	64	9	225821	1.1393	0.12728	HAO2
ENSG00000203859	1	119957554	119965658	25	4	224383	0.55018	0.2911	HSD3B2
ENSG00000203857	1	120049821	120057681	7	2	222916	1.3847	0.083078	HSD3B1
ENSG00000143067	1	120162045	120190396	77	11	223413	0.33206	0.36992	ZNF697
ENSG00000092621	1	120202421	120286838	217	24	223453	-0.90373	0.81693	PHGDH
ENSG00000134240	1	120290619	120311528	59	10	224061	-1.4551	0.92718	HMGCS2
ENSG00000134193	1	120336641	120354283	56	9	224937	1.8727	0.030557	REG4
ENSG00000134249	1	120436156	120439118	5	2	224859	0.58955	0.27775	ADAM30
ENSG00000134250	1	120454176	120612240	157	11	224238	-0.33729	0.63205	NOTCH2
ENSG00000188610	1	120837756	120855681	2	1	207747	0.47516	0.31734	FAM72B
ENSG00000198019	1	120926979	120935937	4	2	213002	0.24055	0.40495	FCGR1B
ENSG00000168614	1	144811744	144830413	11	1	205886	0.58239	0.28015	NBPF9
ENSG00000178104	1	144836157	145076186	18	4	222177	2.1434	0.01604	PDE4DIP
ENSG00000213240	1	145209119	145291972	4	2	215924	0.25717	0.39852	NOTCH2NL
ENSG00000255168	1	145209145	145319796	8	3	212603	-0.0069754	0.50278	RP11-458D21.5
ENSG00000163386	1	145289772	145370303	7	4	209622	0.10915	0.45654	NBPF10
ENSG00000168509	1	145413095	145417545	2	1	226936	-1.8381	0.96697	HFE2
ENSG00000117289	1	145438469	145442635	5	1	226528	-0.4381	0.66934	TXNIP
ENSG00000121851	1	145456236	145470388	5	3	225508	0.85368	0.19664	POLR3GL
ENSG00000181039	1	145470508	145475646	5	3	225307	2.0287	0.021242	ANKRD34A
ENSG00000152022	1	145477085	145501669	16	4	223618	0.64241	0.2603	LIX1L
ENSG00000131795	1	145507598	145513536	4	2	224924	0.070633	0.47184	RBM8A
ENSG00000131779	1	145516252	145523730	3	1	224204	-0.77171	0.77986	PEX11B
ENSG00000143127	1	145524891	145543868	24	7	225365	0.23063	0.4088	ITGA10
ENSG00000198483	1	145549230	145568526	44	6	224327	0.77597	0.21888	ANKRD35
ENSG00000131788	1	145575233	145586546	6	4	222180	1.072	0.14186	PIAS3
ENSG00000186364	1	145586115	145589439	6	3	221161	1.9418	0.02608	NUDT17
ENSG00000186141	1	145592605	145611025	26	5	224136	0.6983	0.2425	POLR3C
ENSG00000121848	1	145611036	145696218	140	9	225120	1.9139	0.027818	RNF115
ENSG00000117281	1	145695798	145715614	25	3	224922	1.6528	0.04919	CD160
ENSG00000174827	1	145726918	145764074	21	9	218204	1.5443	0.061254	PDZK1
ENSG00000117262	1	145764411	145827103	8	2	215014	1.1208	0.13118	GPR89A
ENSG00000131791	1	146626685	146644129	65	9	226236	0.024306	0.4903	PRKAB2
ENSG00000131781	1	146646930	146714700	400	18	226060	-0.038224	0.51525	FMO5
ENSG00000131778	1	146714291	146767443	242	23	226241	0.025439	0.48985	CHD1L
ENSG00000116128	1	147013182	147098017	289	43	225414	0.58069	0.28073	BCL9
ENSG00000162836	1	147101453	147142618	117	14	225687	1.7149	0.043182	ACP6
ENSG00000143140	1	147228332	147245484	63	9	225281	-0.82149	0.79432	GJA5
ENSG00000121634	1	147374946	147381393	31	8	222321	-0.64145	0.73938	GJA8
ENSG00000188092	1	147400506	147465753	10	4	218133	0.833	0.20242	GPR89B
ENSG00000243452	1	148555979	148596267	3	1	223310	2.0339	0.020979	NBPF15
ENSG00000203814	1	149754245	149783928	17	2	222768	2.987	0.0014087	HIST2H2BF
ENSG00000184678	1	149856010	149858232	3	1	225944	2.814	0.0024467	HIST2H2BE
ENSG00000178096	1	149859440	149872351	34	3	225180	2.8401	0.002255	BOLA1
ENSG00000159164	1	149874870	149889434	20	5	224561	3.1689	0.00076501	SV2A
ENSG00000143368	1	149895209	149900236	11	1	226831	3.4333	0.00029816	SF3B4
ENSG00000014914	1	149900543	149908791	16	2	226540	3.5421	0.00019847	MTMR11
ENSG00000163113	1	149909705	149982625	92	10	225614	3.4695	0.00026068	OTUD7B
ENSG00000136631	1	150039369	150117505	113	5	225173	2.7463	0.0030134	VPS45
ENSG00000023902	1	150121373	150136916	32	5	224945	3.2113	0.00066072	PLEKHO1
ENSG00000143401	1	150190717	150208504	31	4	222783	1.8243	0.034055	ANP32E
ENSG00000118298	1	150229554	150237478	7	4	224132	2.2492	0.012249	CA14
ENSG00000117362	1	150237804	150241980	2	1	224805	2.0891	0.018349	APH1A
ENSG00000118292	1	150240600	150253327	19	4	222924	2.7515	0.0029658	C1orf54
ENSG00000159208	1	150254953	150259505	10	3	222305	2.5878	0.0048294	C1orf51
ENSG00000187145	1	150266289	150281414	66	8	226162	3.7941	7.4105e-05	MRPS21
ENSG00000117360	1	150293925	150325671	97	10	226323	3.5758	0.00017455	PRPF3
ENSG00000163125	1	150335567	150449042	395	14	226087	3.2921	0.00049718	RPRD2
ENSG00000143374	1	150459887	150480078	73	8	225227	3.6637	0.00012428	TARS2
ENSG00000143369	1	150480538	150486265	15	4	226432	3.9025	4.7606e-05	ECM1
ENSG00000143382	1	150521884	150533413	29	9	225174	2.8598	0.0021198	ADAMTSL4
ENSG00000225996	1	150521897	150524367	3	1	225914	1.1859	0.11782	AL356356.1
ENSG00000143384	1	150547032	150552066	8	4	226852	-0.2111	0.58359	MCL1
ENSG00000143420	1	150573327	150602088	66	12	224517	1.4244	0.077163	ENSA
ENSG00000143457	1	150618701	150669630	157	9	226248	2.0656	0.019432	GOLPH3L
ENSG00000143452	1	150670536	150693364	78	5	224589	2.1279	0.016673	HORMAD1
ENSG00000163131	1	150702672	150738433	83	9	226179	2.4853	0.0064716	CTSS
ENSG00000143387	1	150768684	150780799	12	3	226228	2.6447	0.0040881	CTSK
ENSG00000143437	1	150782181	150849244	123	13	225655	2.3868	0.0084967	ARNT
ENSG00000143379	1	150898739	150937213	75	11	226514	2.082	0.018673	SETDB1
ENSG00000143418	1	150933059	150947479	38	7	226257	3.2449	0.00058746	CERS2
ENSG00000143412	1	150954493	150968110	43	11	224539	5.2155	9.1679e-08	ANXA9
ENSG00000143409	1	150969025	150980851	28	8	226021	4.8803	5.2958e-07	FAM63A
ENSG00000143363	1	150980896	151008189	85	18	224290	4.6831	1.4125e-06	PRUNE
ENSG00000163141	1	151009046	151020076	33	8	224876	3.1815	0.00073256	BNIPL
ENSG00000143443	1	151020216	151024462	3	2	219885	3.8924	4.9625e-05	C1orf56
ENSG00000197622	1	151023447	151042801	34	9	225174	2.1467	0.015908	CDC42SE1
ENSG00000213190	1	151030234	151040970	18	5	225158	1.8052	0.035524	MLLT11
ENSG00000143458	1	151043054	151098018	149	19	225342	2.6777	0.003706	GABPB2
ENSG00000143434	1	151104161	151119104	43	8	224938	3.284	0.00051169	SEMA6C
ENSG00000163154	1	151129105	151132225	3	1	223187	1.3792	0.083911	TNFAIP8L2
ENSG00000163156	1	151129140	151142773	11	5	222830	3.2713	0.00053526	SCNM1
ENSG00000163155	1	151132224	151138424	4	2	224518	4.1877	1.4091e-05	LYSMD1
ENSG00000163157	1	151142462	151148760	8	4	224369	0.79892	0.21217	TMOD4
ENSG00000163159	1	151142463	151167797	21	8	224375	2.0841	0.018578	VPS72
ENSG00000143398	1	151170425	151222012	88	10	223295	1.6075	0.053968	PIP5K1A
ENSG00000159352	1	151227179	151239955	22	4	224586	1.3619	0.086614	PSMD4
ENSG00000232671	1	151252500	151254405	3	2	225480	-0.86617	0.8068	RP11-126K1.2
ENSG00000143373	1	151254094	151264656	10	4	224798	0.21345	0.41549	ZNF687
ENSG00000143393	1	151264273	151300191	35	6	225015	0.36778	0.35652	PI4KB
ENSG00000143390	1	151313116	151319833	5	3	221764	-0.17727	0.57035	RFX5
ENSG00000143416	1	151336778	151345209	18	9	224331	0.96244	0.16791	SELENBP1
ENSG00000159377	1	151372010	151374420	2	1	226936	0.99014	0.16105	PSMB4
ENSG00000143442	1	151375200	151431941	86	6	225524	1.019	0.15411	POGZ
ENSG00000143375	1	151482986	151511168	37	8	223435	1.1357	0.12804	CGN
ENSG00000143367	1	151512781	151556059	99	16	219688	1.0649	0.14346	TUFT1
ENSG00000143376	1	151584541	151671567	140	12	225201	1.5587	0.05953	SNX27
ENSG00000159409	1	151674880	151689290	27	5	225096	1.305	0.095942	CELF3
ENSG00000240510	1	151682909	151702070	37	9	225027	0.031611	0.48739	AL589765.1
ENSG00000178796	1	151682909	151702281	37	9	225027	0.031611	0.48739	RIIAD1
ENSG00000143436	1	151732119	151736040	13	3	224919	0.063434	0.47471	MRPL9
ENSG00000143450	1	151735445	151743808	28	4	225067	0.59391	0.27629	OAZ3
ENSG00000182134	1	151742583	151763892	65	5	226295	0.37819	0.35265	TDRKH
ENSG00000213171	1	151772740	151778630	7	2	219459	0.078057	0.46889	LINGO4
ENSG00000143365	1	151778547	151804348	64	14	222719	1.1155	0.13232	RORC
ENSG00000225556	1	151810295	151813033	5	2	221666	2.1744	0.014837	C2CD4D
ENSG00000196407	1	151819739	151826173	12	2	226176	2.2311	0.012838	THEM5
ENSG00000159445	1	151846060	151882284	94	8	226165	-1.1619	0.87736	THEM4
ENSG00000197747	1	151955391	151966866	21	5	226527	0.60718	0.27187	S100A10
ENSG00000163191	1	152004982	152020383	23	3	225584	-0.075524	0.5301	S100A11
ENSG00000182898	1	152056620	152061540	2	1	225699	1.8762	0.030313	TCHHL1
ENSG00000159450	1	152078793	152086556	8	3	225858	-0.80788	0.79042	TCHH
ENSG00000215853	1	152126071	152131704	7	3	226553	-0.6223	0.73313	RPTN
ENSG00000197915	1	152184558	152196669	50	5	225564	-0.15233	0.56054	HRNR
ENSG00000143631	1	152274651	152297679	69	4	224634	-1.1833	0.88165	FLG
ENSG00000143520	1	152321211	152332482	16	2	226770	-0.32823	0.62863	FLG2
ENSG00000143536	1	152381719	152386739	6	2	226393	0.12495	0.45028	CRNN
ENSG00000186207	1	152483320	152484653	4	2	224507	-1.2246	0.88964	LCE5A
ENSG00000169509	1	152486978	152488486	4	1	226917	-1.3177	0.9062	CRCT1
ENSG00000185966	1	152538130	152539248	1	1	221625	-1.2348	0.89155	LCE3E
ENSG00000163202	1	152551857	152552980	2	1	226540	0.058661	0.47661	LCE3D
ENSG00000187223	1	152635872	152637135	2	1	226647	0.077732	0.46902	LCE2D
ENSG00000159455	1	152647771	152659877	35	5	226534	0.084233	0.46644	LCE2B
ENSG00000187173	1	152670840	152671918	2	1	226917	-0.28382	0.61173	LCE2A
ENSG00000187170	1	152680636	152681967	2	1	226543	-0.13469	0.55357	LCE4A
ENSG00000198854	1	152691998	152692905	7	2	226800	0.84937	0.19784	C1orf68
ENSG00000203786	1	152730506	152734529	8	2	226846	-0.67654	0.75065	KPRP
ENSG00000240386	1	152748848	152749445	3	1	223903	-0.6025	0.72658	LCE1F
ENSG00000186226	1	152758690	152760902	9	3	223722	-0.35818	0.63989	LCE1E
ENSG00000172155	1	152769227	152770657	1	1	226219	0.51452	0.30344	LCE1D
ENSG00000197084	1	152777311	152779107	14	3	225606	-0.90953	0.81847	LCE1C
ENSG00000196734	1	152784447	152785585	1	1	225618	0.45857	0.32327	LCE1B
ENSG00000235942	1	152815344	152816459	1	1	225292	-0.056058	0.52235	LCE6A
ENSG00000163206	1	152850793	152857523	5	2	226275	0.40171	0.34395	SMCP
ENSG00000163207	1	152881021	152884362	16	2	225898	-0.56284	0.71323	IVL
ENSG00000184148	1	152943142	152945050	3	1	226593	1.5445	0.061239	SPRR4
ENSG00000169474	1	152956557	152958289	7	1	226720	0.83308	0.2024	SPRR1A
ENSG00000163209	1	152974223	152976332	21	2	226279	0.86972	0.19223	SPRR3
ENSG00000169469	1	153003678	153005376	19	1	225427	0.18427	0.4269	SPRR1B
ENSG00000163216	1	153012201	153014407	11	3	224098	-0.36498	0.64244	SPRR2D
ENSG00000241794	1	153028589	153030013	2	1	225911	0.20614	0.41834	SPRR2A
ENSG00000196805	1	153042700	153113927	226	21	223941	1.0679	0.14278	SPRR2B
ENSG00000203785	1	153065611	153078660	40	6	225153	1.1422	0.12668	SPRR2E
ENSG00000244094	1	153084590	153085991	3	1	224019	1.2053	0.11404	SPRR2F
ENSG00000159516	1	153122058	153123345	4	1	226614	2.0256	0.021401	SPRR2G
ENSG00000203784	1	153175919	153177596	2	1	226936	0.54014	0.29455	LELP1
ENSG00000203783	1	153190060	153191793	5	1	218218	-1.3088	0.90469	PRR9
ENSG00000203782	1	153232176	153234598	9	4	225836	0.86925	0.19236	LOR
ENSG00000159527	1	153270338	153283194	36	5	224137	0.2205	0.41274	PGLYRP3
ENSG00000163218	1	153302596	153321316	88	7	226226	0.47155	0.31862	PGLYRP4
ENSG00000163220	1	153330330	153333503	2	1	222562	0.083655	0.46667	S100A9
ENSG00000163221	1	153346184	153348125	1	1	225449	0.56998	0.28434	S100A12
ENSG00000143546	1	153362508	153363664	2	1	226723	1.7356	0.041321	S100A8
ENSG00000184330	1	153389000	153395701	16	3	225323	0.25998	0.39744	S100A7A
ENSG00000197364	1	153409534	153412425	10	4	226123	0.71258	0.23805	S100A7L2
ENSG00000143556	1	153430220	153433177	8	3	224299	-0.30451	0.61963	S100A7
ENSG00000197956	1	153507075	153508720	2	1	225132	-0.83153	0.79716	S100A6
ENSG00000196420	1	153509623	153514241	8	2	225776	-0.17727	0.57035	S100A5
ENSG00000196154	1	153516089	153522612	30	2	226508	1.0071	0.15695	S100A4
ENSG00000188015	1	153519805	153521848	18	1	226493	1.065	0.14344	S100A3
ENSG00000196754	1	153533584	153540366	12	3	223699	0.78743	0.21551	S100A2
ENSG00000188643	1	153579362	153585621	15	4	220420	-0.13513	0.55375	S100A16
ENSG00000189334	1	153586731	153589462	7	1	226326	0.42833	0.33421	S100A14
ENSG00000189171	1	153591263	153606568	36	5	224269	0.28657	0.38722	S100A13
ENSG00000160678	1	153600402	153604513	10	3	222467	0.16946	0.43272	S100A1
ENSG00000160679	1	153606525	153618782	32	5	225047	0.2806	0.38951	CHTOP
ENSG00000143553	1	153631130	153634306	6	2	226271	0.22784	0.40989	SNAPIN
ENSG00000143621	1	153634512	153643524	12	3	226145	0.77934	0.21789	ILF2
ENSG00000169418	1	153651113	153666468	23	6	224125	1.0614	0.14425	NPR1
ENSG00000143624	1	153700543	153746555	83	14	224934	1.7018	0.0444	INTS3
ENSG00000143554	1	153746830	153752633	8	4	222709	0.61258	0.27008	SLC27A3
ENSG00000143614	1	153777201	153895451	238	18	225538	1.307	0.095613	GATAD2B
ENSG00000198837	1	153901977	153919172	23	5	225894	1.3585	0.087153	DENND4B
ENSG00000160741	1	153920145	153931101	14	3	225702	1.4856	0.068695	CRTC2
ENSG00000143570	1	153931575	153940188	15	5	226323	1.2401	0.10746	SLC39A1
ENSG00000143578	1	153940010	153946839	11	3	226191	0.37447	0.35403	CREB3L4
ENSG00000143543	1	153946745	153950164	2	1	226075	0.18191	0.42783	JTB
ENSG00000143545	1	153954127	153958834	5	3	221446	2.1536	0.015637	RAB13
ENSG00000177954	1	153963235	153964626	5	3	225878	1.4708	0.07067	RPS27
ENSG00000143552	1	153965161	154127592	283	15	224380	1.4122	0.078949	NUP210L
ENSG00000143549	1	154127784	154167124	68	11	225533	1.4809	0.069311	TPM3
ENSG00000163263	1	154171848	154178809	4	2	226526	0.33027	0.3706	C1orf189
ENSG00000143612	1	154179182	154193104	22	5	226048	1.3707	0.085231	C1orf43
ENSG00000143569	1	154192655	154243986	93	11	225952	1.7645	0.038826	UBAP2L
ENSG00000143575	1	154244987	154248351	2	1	226903	1.8137	0.034861	HAX1
ENSG00000143595	1	154293566	154297801	13	4	225216	6.2326	2.2936e-10	AQP10
ENSG00000143515	1	154298029	154323783	70	9	225648	4.8577	5.937e-07	ATP8B2
ENSG00000160712	1	154377669	154441926	176	17	223907	7.4487	4.7129e-14	IL6R
ENSG00000169291	1	154442248	154474589	49	8	224315	6.8342	4.122e-12	SHE
ENSG00000163239	1	154474695	154520623	181	10	225532	6.7919	5.5324e-12	TDRD10
ENSG00000160714	1	154521053	154531504	14	3	224273	5.4108	3.1368e-08	UBE2Q1
ENSG00000160716	1	154540257	154552502	24	9	224798	3.7812	7.8025e-05	CHRNB2
ENSG00000160710	1	154554538	154600475	98	8	225777	4.9164	4.4071e-07	ADAR
ENSG00000143603	1	154669931	154842756	546	79	223819	1.4465	0.07402	KCNN3
ENSG00000163344	1	154897210	154909467	25	4	225922	0.34572	0.36478	PMVK
ENSG00000163346	1	154916552	154928599	15	7	225372	1.2513	0.10541	PBXIP1
ENSG00000163348	1	154929502	154936329	6	3	224927	2.0105	0.022189	PYGO2
ENSG00000160691	1	154934774	154946871	15	4	226385	1.8239	0.034083	SHC1
ENSG00000173207	1	154947129	154951725	3	2	224703	1.7662	0.038683	CKS1B
ENSG00000160688	1	154955814	154965587	17	3	226280	1.5189	0.064395	FLAD1
ENSG00000160685	1	154975127	154990998	22	7	222146	3.5122	0.00022221	ZBTB7B
ENSG00000163354	1	154990996	155006257	29	7	224352	2.8426	0.0022377	DCST2
ENSG00000163357	1	155006300	155023406	26	6	224968	1.5172	0.064611	DCST1
ENSG00000143537	1	155023042	155035252	22	7	225745	2.7492	0.0029875	ADAM15
ENSG00000243364	1	155036207	155042029	5	2	224440	0.83417	0.20209	EFNA4
ENSG00000251246	1	155036224	155059283	39	7	224921	1.5123	0.065233	EFNA3
ENSG00000143590	1	155036224	155060014	41	8	224976	1.5597	0.059416	EFNA3
ENSG00000169242	1	155099936	155107333	15	4	225702	2.709	0.0033746	EFNA1
ENSG00000169241	1	155107820	155111329	3	2	226642	2.5857	0.0048593	SLC50A1
ENSG00000163463	1	155141884	155145951	11	3	226283	2.6704	0.0037882	KRTCAP2
ENSG00000273088	1	155141885	155159748	32	8	225749	3.0631	0.0010955	RP11-201K10.3
ENSG00000163462	1	155145873	155157447	17	6	225343	2.8208	0.0023954	TRIM46
ENSG00000185499	1	155158300	155162707	7	4	226302	3.2348	0.00060867	MUC1
ENSG00000169231	1	155165379	155178842	21	6	225629	2.6276	0.0043	THBS3
ENSG00000173171	1	155178490	155183615	6	3	226106	1.9486	0.025672	MTX1
ENSG00000177628	1	155204243	155214490	20	3	225917	0.22399	0.41138	GBA
ENSG00000160767	1	155216996	155225274	24	2	226183	0.6091	0.27123	FAM189B
ENSG00000116521	1	155225770	155232221	15	3	226210	1.0303	0.15144	SCAMP3
ENSG00000176444	1	155232659	155248282	25	4	224350	1.0411	0.1489	CLK2
ENSG00000143630	1	155247374	155259639	28	4	225707	0.54592	0.29256	HCN3
ENSG00000143627	1	155259630	155271225	17	3	225416	0.83091	0.20301	PKLR
ENSG00000160752	1	155278539	155290457	13	2	226006	1.2788	0.10048	FDPS
ENSG00000160753	1	155290687	155300905	3	2	226686	-0.42013	0.6628	RUSC1
ENSG00000116539	1	155305059	155532598	214	22	224636	1.4384	0.075159	ASH1L
ENSG00000125459	1	155579979	155718153	161	19	225085	0.93639	0.17454	MSTO1
ENSG00000163374	1	155629237	155658791	38	8	224482	0.9823	0.16298	YY1AP1
ENSG00000132676	1	155657751	155708801	68	10	225583	0.78783	0.2154	DAP3
ENSG00000116580	1	155719508	155829191	188	13	225309	1.0445	0.14812	GON4L
ENSG00000132718	1	155829300	155854990	38	7	225123	0.68414	0.24694	SYT11
ENSG00000143622	1	155867599	155881195	28	4	224149	-0.03762	0.515	RIT1
ENSG00000132680	1	155882834	155904191	28	4	225970	-0.43609	0.66861	KIAA0907
ENSG00000116584	1	155916630	155976861	93	12	224717	0.38024	0.35188	ARHGEF2
ENSG00000163479	1	155978839	155990750	22	6	224172	0.23998	0.40517	SSR2
ENSG00000160803	1	156005092	156023585	26	8	225798	1.6609	0.048371	UBQLN4
ENSG00000116586	1	156024543	156028301	9	5	223063	2.3959	0.0082902	LAMTOR2
ENSG00000132698	1	156030951	156040295	5	3	225828	4.6878	1.3807e-06	RAB25
ENSG00000254726	1	156041804	156051789	17	7	224122	3.6747	0.00011907	MEX3A
ENSG00000160789	1	156052364	156109880	159	12	225441	2.4006	0.008184	LMNA
ENSG00000196189	1	156117157	156147543	56	10	224018	2.6633	0.0038688	SEMA4A
ENSG00000160785	1	156163880	156182587	31	5	224457	2.5463	0.0054431	SLC25A44
ENSG00000260238	1	156182773	156213123	95	8	225088	2.6528	0.003991	PMF1-BGLAP
ENSG00000160783	1	156182784	156212874	95	8	225088	2.6528	0.003991	PMF1
ENSG00000242252	1	156211753	156213112	1	1	223997	0.3194	0.37471	BGLAP
ENSG00000160781	1	156213206	156217881	7	3	224011	0.54018	0.29454	PAQR6
ENSG00000198952	1	156219015	156252620	92	9	225243	1.2977	0.097201	SMG5
ENSG00000163472	1	156252726	156262976	17	4	225819	0.91903	0.17904	TMEM79
ENSG00000198715	1	156259880	156265463	11	3	225691	0.75971	0.22372	C1orf85
ENSG00000189030	1	156268415	156269428	2	1	226113	1.2864	0.099156	VHLL
ENSG00000163468	1	156278759	156337664	138	10	225604	0.53594	0.296	CCT3
ENSG00000163467	1	156307105	156316786	20	6	224927	1.1847	0.11806	TSACC
ENSG00000132677	1	156339003	156355011	55	9	224987	0.28978	0.38599	RHBG
ENSG00000125462	1	156374042	156400493	31	9	225081	-0.85682	0.80423	C1orf61
ENSG00000116604	1	156433519	156470620	75	11	225455	0.4487	0.32682	MEF2D
ENSG00000183856	1	156495197	156542396	91	10	225222	0.66975	0.25151	IQGAP3
ENSG00000187862	1	156549519	156556562	25	4	226445	1.7199	0.042723	TTC24
ENSG00000163382	1	156561554	156564091	13	1	226851	1.9127	0.027895	APOA1BP
ENSG00000160818	1	156564279	156571288	39	4	226143	1.7432	0.040648	GPATCH4
ENSG00000132702	1	156589086	156595517	11	3	223186	0.24795	0.40209	HAPLN2
ENSG00000132692	1	156611182	156629324	36	10	224156	0.45342	0.32512	BCAN
ENSG00000132688	1	156638555	156647189	17	3	224608	0.15162	0.43974	NES
ENSG00000143320	1	156669398	156675608	8	5	221368	1.1674	0.12153	CRABP2
ENSG00000143319	1	156691683	156698591	14	7	226508	1.0836	0.13928	ISG20L2
ENSG00000143303	1	156698234	156706752	17	5	226406	3.091	0.0009973	RRNAD1
ENSG00000143314	1	156707095	156711382	9	4	225604	3.0426	0.0011728	MRPL24
ENSG00000143321	1	156711899	156736717	69	15	225795	3.5145	0.00022026	HDGF
ENSG00000143294	1	156720402	156770607	146	17	225920	2.6769	0.0037155	PRCC
ENSG00000027869	1	156776035	156786654	21	5	222188	3.0053	0.0013268	SH2D2A
ENSG00000198400	1	156785432	156851642	167	27	224294	3.3685	0.00037788	NTRK1
ENSG00000027644	1	156809855	156828810	20	8	222993	2.4676	0.0068014	INSRR
ENSG00000187800	1	156863490	156886226	82	10	225445	0.24271	0.40412	PEAR1
ENSG00000160838	1	156890442	156902886	40	5	225802	-0.13576	0.554	LRRC71
ENSG00000132694	1	156904632	157015162	265	15	225930	0.85552	0.19613	ARHGEF11
ENSG00000253831	1	157061836	157069600	30	9	223650	1.2339	0.10862	ETV3L
ENSG00000117036	1	157090983	157108266	16	6	225303	-0.55706	0.71126	ETV3
ENSG00000143297	1	157483167	157522310	79	8	225715	-1.3507	0.9116	FCRL5
ENSG00000163518	1	157543539	157567870	67	10	225550	-0.30289	0.61901	FCRL4
ENSG00000160856	1	157644111	157670647	52	8	225644	-1.7026	0.95568	FCRL3
ENSG00000132704	1	157715523	157746922	67	12	224514	-1.1837	0.88173	FCRL2
ENSG00000163534	1	157764193	157789895	75	8	225465	-0.055599	0.52217	FCRL1
ENSG00000073754	1	157800704	157868046	223	17	225296	-0.36263	0.64156	CD5L
ENSG00000183853	1	157963063	158070052	361	54	225029	0.86793	0.19272	KIRREL
ENSG00000158473	1	158149737	158154686	7	2	224136	-0.71813	0.76366	CD1D
ENSG00000158477	1	158223927	158228059	15	4	225872	-0.56339	0.71342	CD1A
ENSG00000158481	1	158259576	158263420	3	2	226376	-0.71089	0.76142	CD1C
ENSG00000158485	1	158297741	158301321	9	5	226583	2.125	0.016791	CD1B
ENSG00000158488	1	158323254	158327343	6	3	225334	-0.067445	0.52689	CD1E
ENSG00000186306	1	158368312	158369256	7	2	226886	0.30652	0.3796	OR10T2
ENSG00000180708	1	158389718	158390656	2	1	226782	2.3466	0.0094734	OR10K2
ENSG00000173285	1	158435272	158436344	3	1	226826	2.92	0.0017501	OR10K1
ENSG00000198965	1	158449668	158450675	5	2	226921	2.4018	0.0081583	OR10R2
ENSG00000197532	1	158516918	158517895	3	1	226929	-1.6576	0.95131	OR6Y1
ENSG00000186440	1	158532441	158533394	4	2	226535	2.0853	0.018523	OR6P1
ENSG00000186400	1	158548709	158549689	5	1	226920	2.2696	0.011615	OR10X1
ENSG00000198967	1	158576229	158577170	3	2	226936	1.6519	0.049282	OR10Z1
ENSG00000163554	1	158580496	158656488	203	20	225565	2.4035	0.0081192	SPTA1
ENSG00000196171	1	158669369	158670486	1	1	225868	0.029402	0.48827	OR6K2
ENSG00000203757	1	158686958	158687953	3	1	226936	1.1734	0.12033	OR6K3
ENSG00000180433	1	158724510	158725681	2	1	226710	-0.99878	0.84105	OR6K6
ENSG00000197403	1	158735466	158736492	8	3	226862	-0.26834	0.60578	OR6N1
ENSG00000188340	1	158746472	158747425	2	1	226489	0.0038113	0.49848	OR6N2
ENSG00000163563	1	158801107	158819296	44	8	224837	-0.40309	0.65656	MNDA
ENSG00000163564	1	158900586	158946844	117	12	224377	0.51248	0.30416	PYHIN1
ENSG00000163565	1	158969758	159024945	258	15	225421	-0.33388	0.63077	IFI16
ENSG00000163568	1	159032274	159116886	171	21	225233	1.0611	0.14431	AIM2
ENSG00000162706	1	159141399	159173103	76	16	224117	1.0207	0.1537	CADM3
ENSG00000213088	1	159173097	159176290	13	4	224466	2.1207	0.016972	DARC
ENSG00000179639	1	159259504	159278014	59	11	225587	0.026203	0.48955	FCER1A
ENSG00000196266	1	159283460	159284449	2	1	226936	-0.056143	0.52239	OR10J3
ENSG00000196184	1	159409512	159410600	5	3	226926	0.054521	0.47826	OR10J1
ENSG00000184155	1	159504793	159505842	2	1	226386	-0.10784	0.54294	OR10J5
ENSG00000132703	1	159557615	159558655	2	1	226802	2.226	0.013007	APCS
ENSG00000132693	1	159682079	159684379	5	2	224159	3.0611	0.0011026	CRP
ENSG00000158716	1	159750722	159752333	6	2	223331	0.70934	0.23906	DUSP23
ENSG00000181036	1	159770301	159786041	59	9	225285	0.72136	0.23535	FCRL6
ENSG00000158714	1	159796540	159807039	26	6	221733	0.34341	0.36565	SLAMF8
ENSG00000188004	1	159804264	159825137	60	14	222815	0.34773	0.36402	C1orf204
ENSG00000243284	1	159824106	159832447	31	8	224300	0.5158	0.303	VSIG8
ENSG00000256029	1	159827690	159842843	57	7	224744	-0.63511	0.73732	RP11-190A12.7
ENSG00000213085	1	159842154	159869953	88	14	225542	-0.53927	0.70515	CCDC19
ENSG00000158710	1	159887897	159895522	20	7	224711	0.82417	0.20492	TAGLN2
ENSG00000085552	1	159896829	159915386	59	12	225263	-1.2091	0.88669	IGSF9
ENSG00000162723	1	159921282	159924044	11	3	225670	0.29528	0.38389	SLAMF9
ENSG00000143315	1	159997462	160001783	7	4	225422	1.4678	0.071078	PIGM
ENSG00000177807	1	160007257	160040038	65	13	223153	1.4212	0.077631	KCNJ10
ENSG00000162728	1	160051360	160060353	20	5	224563	1.4603	0.072097	KCNJ9
ENSG00000162729	1	160061130	160068733	13	3	224904	1.9302	0.026793	IGSF8
ENSG00000018625	1	160085549	160113381	101	19	225126	0.21363	0.41542	ATP1A2
ENSG00000132681	1	160121360	160156767	152	31	222399	2.6449	0.0040857	ATP1A4
ENSG00000143318	1	160160285	160171676	28	8	222721	-0.090749	0.53615	CASQ1
ENSG00000162734	1	160175127	160185166	14	7	225596	-0.53996	0.70539	PEA15
ENSG00000132716	1	160185505	160254920	99	10	225537	-0.36952	0.64413	DCAF8
ENSG00000258465	1	160187254	160254920	97	9	225579	-0.32762	0.6284	DCAF8
ENSG00000162735	1	160246602	160256138	11	5	226563	-0.57067	0.71589	PEX19
ENSG00000122218	1	160259063	160313190	88	13	225874	-0.5694	0.71546	COPA
ENSG00000162736	1	160313062	160328742	47	12	224124	0.18996	0.42467	NCSTN
ENSG00000171786	1	160336857	160342638	16	5	221536	-0.13567	0.55396	NHLH1
ENSG00000162738	1	160370376	160398468	76	13	224874	0.59226	0.27684	VANGL2
ENSG00000162739	1	160454820	160493052	101	19	224215	-0.73968	0.77025	SLAMF6
ENSG00000066294	1	160510885	160549306	131	16	226106	0.20642	0.41823	CD84
ENSG00000117090	1	160577890	160617085	125	21	223956	0.71604	0.23698	SLAMF1
ENSG00000117091	1	160648536	160681641	165	20	223152	0.11488	0.45427	CD48
ENSG00000026751	1	160709037	160724611	33	5	225374	-0.37716	0.64697	SLAMF7
ENSG00000122224	1	160765864	160798051	95	8	225337	-0.62618	0.7344	LY9
ENSG00000122223	1	160799950	160832692	102	8	224041	-0.67213	0.74925	CD244
ENSG00000179914	1	160846329	160854960	32	1	226121	-1.2289	0.89045	ITLN1
ENSG00000158764	1	160914815	160924589	24	5	225081	0.19737	0.42177	ITLN2
ENSG00000158769	1	160965001	160991138	82	7	224891	3.442	0.00028871	F11R
ENSG00000270149	1	160967747	161008752	123	14	224562	3.5021	0.00023082	RP11-544M22.13
ENSG00000215845	1	161007421	161008780	2	1	226793	-0.37638	0.64668	TSTD1
ENSG00000158773	1	161009041	161015767	25	5	225923	2.4193	0.0077759	USF1
ENSG00000186517	1	161016736	161039760	56	11	225132	2.7652	0.0028447	ARHGAP30
ENSG00000268154	1	161035655	161035943	1	1	224132	1.5473	0.060895	AL591806.1
ENSG00000143217	1	161040785	161059389	47	12	225588	0.61696	0.26863	PVRL4
ENSG00000162755	1	161068151	161070136	5	3	225872	2.1495	0.015796	KLHDC9
ENSG00000143256	1	161070346	161087901	37	6	225959	3.6824	0.0001155	PFDN2
ENSG00000158793	1	161087876	161095235	10	4	226397	3.161	0.00078605	NIT1
ENSG00000158796	1	161090764	161102478	14	5	226573	2.8618	0.0021059	DEDD
ENSG00000143222	1	161122566	161128646	12	4	225637	2.7417	0.0030565	UFC1
ENSG00000143258	1	161129240	161135513	5	3	226919	1.6698	0.047475	USP21
ENSG00000143224	1	161136200	161147803	21	6	226675	2.817	0.0024235	PPOX
ENSG00000158850	1	161141100	161147287	9	3	226598	2.9114	0.001799	B4GALT3
ENSG00000158859	1	161154098	161168846	31	10	226040	5.4644	2.3218e-08	ADAMTS4
ENSG00000158864	1	161166894	161184185	31	10	226495	6.0368	7.8577e-10	NDUFS2
ENSG00000158869	1	161185024	161190489	18	7	223272	5.3619	4.118e-08	FCER1G
ENSG00000268387	1	161190160	161192296	11	3	223086	4.6219	1.901e-06	AL590714.1
ENSG00000158874	1	161192082	161193421	2	1	225268	3.3998	0.00033712	APOA2
ENSG00000158882	1	161195793	161200408	5	3	224922	4.392	5.6145e-06	TOMM40L
ENSG00000143257	1	161199456	161208092	35	9	225005	5.1309	1.4414e-07	NR1I3
ENSG00000248485	1	161228517	161255240	125	14	224522	0.97038	0.16593	PCP4L1
ENSG00000158887	1	161274525	161279762	15	5	220371	1.4509	0.073402	MPZ
ENSG00000143252	1	161284047	161332984	280	7	226034	0.5447	0.29298	SDHC
ENSG00000188931	1	161334521	161337664	18	1	226648	-0.094488	0.53764	C1orf192
ENSG00000143226	1	161475220	161493803	58	10	221495	1.5797	0.057087	FCGR2A
ENSG00000173110	1	161494036	161496681	5	3	222978	1.2689	0.10223	HSPA6
ENSG00000203747	1	161511549	161600917	91	24	217963	2.4441	0.0072609	FCGR3A
ENSG00000072694	1	161551101	161648444	105	23	217214	3.2195	0.00064201	FCGR2B
ENSG00000162747	1	161592986	161601753	7	4	215821	0.60928	0.27117	FCGR3B
ENSG00000132185	1	161676762	161684142	32	7	226184	3.9	4.8097e-05	FCRLA
ENSG00000162746	1	161691353	161697933	36	9	225405	1.2824	0.099846	FCRLB
ENSG00000081721	1	161719548	161727028	31	6	226037	-0.25536	0.60078	DUSP12
ENSG00000118217	1	161736084	161933860	630	17	226155	1.4905	0.068042	ATF6
ENSG00000162745	1	161952982	161993644	146	25	224310	0.04616	0.48159	OLFML2B
ENSG00000198929	1	162039564	162353321	1267	65	225024	0.1423	0.44342	NOS1AP
ENSG00000254706	1	162335197	162351905	65	19	224043	0.52982	0.29812	RP11-565P22.6
ENSG00000239887	1	162336698	162356600	77	21	223856	0.59699	0.27526	C1orf226
ENSG00000171722	1	162342993	162346660	16	6	223539	-0.91753	0.82057	C1orf111
ENSG00000198574	1	162365056	162381928	68	9	224605	-0.53082	0.70223	SH2D1B
ENSG00000152332	1	162467041	162499419	96	4	225113	0.58142	0.28048	UHMK1
ENSG00000117143	1	162531323	162569627	79	14	224133	0.083415	0.46676	UAP1
ENSG00000162733	1	162601163	162757190	418	29	225443	-1.5873	0.94377	DDR2
ENSG00000132196	1	162760492	162782607	43	12	222305	-1.0558	0.85447	HSD17B7
ENSG00000185860	1	162794248	162838605	224	29	224873	0.54896	0.29152	C1orf110
ENSG00000117152	1	163038565	163046592	16	6	224393	1.8134	0.034884	RGS4
ENSG00000143248	1	163080911	163291577	935	48	225720	1.7812	0.037443	RGS5
ENSG00000143228	1	163236366	163325554	464	29	226253	0.83966	0.20055	NUF2
ENSG00000185630	1	164524821	164868533	983	108	223790	1.3523	0.088144	PBX1
ENSG00000162761	1	165171104	165325952	564	47	224498	0.63612	0.26235	LMX1A
ENSG00000143171	1	165370159	165414433	205	26	223858	0.0086375	0.49655	RXRG
ENSG00000162763	1	165513244	165533198	87	13	226142	0.70174	0.24142	LRRC52
ENSG00000143198	1	165600098	165631033	145	20	225357	0.64726	0.25873	MGST3
ENSG00000143149	1	165631453	165668100	173	16	224654	0.53457	0.29647	ALDH9A1
ENSG00000143183	1	165696032	165796992	205	26	224062	0.78828	0.21527	TMCO1
ENSG00000143179	1	165796768	165880855	162	22	223176	0.3879	0.34905	UCK2
ENSG00000188859	1	166026674	166136206	310	18	225690	1.0453	0.14793	FAM78B
ENSG00000267884	1	166026679	166028709	9	3	223180	0.5831	0.27991	AL626787.1
ENSG00000143157	1	166808681	166825581	31	6	224714	0.28834	0.38654	POGK
ENSG00000152382	1	166825747	166845564	71	7	224088	0.63556	0.26253	TADA1
ENSG00000143195	1	166882443	166944719	119	19	226053	1.4872	0.068476	ILDR2
ENSG00000143194	1	166958346	166991451	93	13	225512	0.75124	0.22625	MAEL
ENSG00000143167	1	167022073	167059868	120	19	225034	1.3958	0.081384	GPA33
ENSG00000198842	1	167063282	167098402	147	19	225079	3.4967	0.00023552	DUSP27
ENSG00000143190	1	167190066	167396582	428	21	225695	1.3198	0.093455	POU2F1
ENSG00000198821	1	167399877	167487847	329	57	224051	1.2705	0.10196	CD247
ENSG00000143162	1	167498914	167523004	134	21	224131	0.58074	0.28071	CREG1
ENSG00000198771	1	167599330	167675486	313	46	224512	1.2401	0.10746	RCSD1
ENSG00000197965	1	167690429	167761156	217	26	224164	0.6124	0.27014	MPZL1
ENSG00000143199	1	167778625	167883453	392	47	224097	1.8899	0.029384	ADCY10
ENSG00000143158	1	167885967	167906278	28	5	225568	0.14217	0.44347	MPC2
ENSG00000143164	1	167905021	168045081	208	13	225816	0.028124	0.48878	DCAF6
ENSG00000143147	1	168053997	168106821	123	12	224499	-0.03091	0.51233	GPR161
ENSG00000143155	1	168148171	168169950	70	7	225859	-0.09243	0.53682	TIPRL
ENSG00000213064	1	168195176	168222263	50	6	223986	1.821	0.034303	SFT2D2
ENSG00000143178	1	168250278	168283664	98	18	224139	1.7332	0.041532	TBX19
ENSG00000143185	1	168510003	168513235	22	7	219276	0.20903	0.41721	XCL2
ENSG00000143184	1	168545711	168551315	26	6	220283	0.33977	0.36701	XCL1
ENSG00000143196	1	168664697	168698502	157	21	225566	2.109	0.017472	DPT
ENSG00000143153	1	169074935	169101960	122	19	223900	3.592	0.00016406	ATP1B1
ENSG00000143156	1	169101769	169337205	1050	23	225015	2.2824	0.011231	NME7
ENSG00000117475	1	169337208	169365778	97	13	225902	1.5392	0.061874	BLZF1
ENSG00000117477	1	169364108	169429907	218	21	226013	1.6001	0.054789	CCDC181
ENSG00000117479	1	169433147	169455241	48	13	222258	1.6913	0.04539	SLC19A2
ENSG00000198734	1	169483404	169555826	340	25	225801	-0.22018	0.58713	F5
ENSG00000174175	1	169558087	169599431	128	22	225904	2.3045	0.010596	SELP
ENSG00000000460	1	169631245	169823221	994	32	225722	4.1412	1.7276e-05	C1orf112
ENSG00000188404	1	169659808	169680839	101	14	226043	3.5251	0.00021169	SELL
ENSG00000007908	1	169691781	169733846	313	12	226148	3.6205	0.000147	SELE
ENSG00000171806	1	169761670	169764107	7	3	226533	3.3899	0.00034965	METTL18
ENSG00000000457	1	169818772	169863408	177	16	225649	3.3434	0.00041383	SCYL3
ENSG00000075945	1	169890467	170054349	547	12	225657	3.2509	0.00057519	KIFAP3
ENSG00000203740	1	170115142	170136931	76	13	225457	0.25756	0.39837	METTL11B
ENSG00000120370	1	170501270	170522587	34	9	225241	0.67754	0.24903	GORAB
ENSG00000116132	1	170631869	170708560	149	21	223468	0.85001	0.19766	PRRX1
ENSG00000117501	1	170904612	171033906	472	23	224613	0.65339	0.25675	MROH9
ENSG00000007933	1	171060018	171086959	127	14	225969	5.9192	1.6177e-09	FMO3
ENSG00000117507	1	171106879	171130707	109	10	225598	5.2566	7.3357e-08	FMO6P
ENSG00000094963	1	171154347	171181822	177	15	226449	0.31276	0.37723	FMO2
ENSG00000010932	1	171217638	171255117	120	21	225354	0.16543	0.4343	FMO1
ENSG00000076258	1	171283347	171311223	43	9	224263	0.85957	0.19501	FMO4
ENSG00000117523	1	171454651	171562650	289	16	225896	2.6256	0.0043247	PRRC2C
ENSG00000034971	1	171604557	171621823	82	12	224813	0.98437	0.16247	MYOC
ENSG00000117533	1	171669300	171711387	122	10	225828	0.78678	0.21571	VAMP4
ENSG00000010165	1	171750788	171783163	111	7	226452	1.7245	0.042305	METTL13
ENSG00000197959	1	171810621	172387606	1531	59	224746	1.5921	0.05568	DNM3
ENSG00000135845	1	172339329	172413230	193	24	225048	0.73483	0.23122	PIGC
ENSG00000180999	1	172389828	172437971	154	18	225439	0.51668	0.30269	C1orf105
ENSG00000094975	1	172501489	172580971	135	17	225981	-0.050101	0.51998	SUCO
ENSG00000117560	1	172628154	172636014	13	4	223747	0.60446	0.27277	FASLG
ENSG00000120337	1	173009100	173020103	31	5	224220	1.4465	0.074022	TNFSF18
ENSG00000117586	1	173152873	173176452	62	8	224968	1.6955	0.044993	TNFSF4
ENSG00000117592	1	173446405	173457946	16	4	226204	0.15389	0.43885	PRDX6
ENSG00000162753	1	173469603	173572233	268	11	225732	0.33384	0.36925	SLC9C2
ENSG00000183831	1	173578700	173639001	68	11	225296	0.93178	0.17573	ANKRD45
ENSG00000076321	1	173684080	173755840	102	10	224707	0.718	0.23638	KLHL20
ENSG00000120334	1	173768688	173793858	32	5	225026	-0.12577	0.55004	CENPL
ENSG00000117593	1	173793641	173827684	39	7	225783	0.56426	0.28629	DARS2
ENSG00000185278	1	173837220	173872687	110	12	225302	2.4739	0.0066816	ZBTB37
ENSG00000117601	1	173872947	173886516	29	6	224849	2.6323	0.0042398	SERPINC1
ENSG00000135870	1	173900352	173991435	189	10	225578	2.8127	0.0024566	RC3H1
ENSG00000152061	1	174128548	174964445	2063	22	225739	2.0381	0.020771	RABGAP1L
ENSG00000203737	1	174417212	174418683	2	1	225636	-0.22137	0.5876	GPR52
ENSG00000116161	1	174968300	174980851	20	6	225860	1.7681	0.038524	CACYBP
ENSG00000120333	1	174979925	174992561	26	7	224245	0.88338	0.18851	MRPS14
ENSG00000120332	1	175036994	175117202	340	25	225329	0.49677	0.30968	TNN
ENSG00000235750	1	175126123	175162135	119	13	225669	-0.22851	0.59037	KIAA0040
ENSG00000116147	1	175284330	175712906	1324	106	224734	0.092041	0.46333	TNR
ENSG00000143207	1	175913967	176176629	736	26	225980	0.9018	0.18358	RFWD2
ENSG00000116183	1	176432307	176814735	892	33	225260	0.80719	0.20978	PAPPA2
ENSG00000152092	1	176826438	177134109	783	52	224852	2.1709	0.014968	ASTN1
ENSG00000198797	1	177140633	177251558	225	28	225365	0.063371	0.47474	BRINP2
ENSG00000120341	1	177893091	177953438	246	38	225629	0.89891	0.18435	SEC16B
ENSG00000075391	1	178062864	178448644	676	25	225710	-0.35973	0.64048	RASAL2
ENSG00000240021	1	178482212	178517734	99	9	225898	0.19919	0.42106	TEX35
ENSG00000213057	1	178511887	178518024	30	4	226504	-0.43891	0.66964	C1orf220
ENSG00000184909	1	178511950	178517579	25	3	226558	-0.36914	0.64399	C1ORF220
ENSG00000116191	1	178694300	178889238	446	22	226065	0.69277	0.24423	RALGPS2
ENSG00000116194	1	178818840	178840187	44	10	225885	1.0894	0.13798	ANGPTL1
ENSG00000116199	1	178994939	179045697	186	18	225888	0.056165	0.47761	FAM20B
ENSG00000186283	1	179050512	179067158	61	15	224365	0.39847	0.34514	TOR3A
ENSG00000143322	1	179068462	179198819	347	18	225727	0.31431	0.37664	ABL2
ENSG00000057252	1	179262925	179327815	313	18	225557	-0.88318	0.81143	SOAT1
ENSG00000162779	1	179334855	179523870	1299	20	225552	-1.5192	0.93565	AXDND1
ENSG00000269064	1	179443716	179457805	151	9	224372	-1.2119	0.88723	AL160286.1
ENSG00000116218	1	179519674	179545087	112	14	224868	0.090959	0.46376	NPHS2
ENSG00000162782	1	179560748	179660407	348	16	225900	0.63252	0.26352	TDRD5
ENSG00000143340	1	179712298	179785333	247	31	223706	-1.4982	0.93296	FAM163A
ENSG00000169905	1	179809102	179846938	76	11	225582	-0.98127	0.83677	TOR1AIP2
ENSG00000143337	1	179851177	179894135	125	13	225571	-1.1215	0.86895	TOR1AIP1
ENSG00000135837	1	179923873	180084015	465	19	225929	-1.1078	0.86602	CEP350
ENSG00000116260	1	180123969	180173165	208	18	226019	-1.2541	0.8951	QSOX1
ENSG00000121454	1	180199421	180249380	226	38	224016	1.9286	0.026889	LHX4
ENSG00000135847	1	180244515	180472089	691	22	225950	3.2964	0.0004897	ACBD6
ENSG00000143324	1	180601140	180859387	543	24	225620	-0.14332	0.55698	XPR1
ENSG00000135835	1	180882290	180920750	111	25	223745	-0.29852	0.61735	KIAA1614
ENSG00000234237	1	180941695	180949868	12	2	225705	-0.0020522	0.50082	AL162431.1
ENSG00000135823	1	180941861	180992047	100	10	225386	0.5165	0.30275	STX6
ENSG00000153029	1	181003067	181031074	100	19	224495	-0.24319	0.59607	MR1
ENSG00000162783	1	181057638	181059977	6	3	224588	2.7854	0.0026728	IER5
ENSG00000198216	1	181382238	181777219	1103	74	225180	-1.209	0.88666	CACNA1E
ENSG00000179930	1	182023705	182030847	9	2	226590	-0.78378	0.78342	ZNF648
ENSG00000135821	1	182350839	182361341	38	6	224304	0.020979	0.49163	GLUL
ENSG00000203730	1	182367252	182369751	7	2	226870	-0.56977	0.71558	TEDDM1
ENSG00000121446	1	182419256	182529734	389	16	225679	0.97844	0.16393	RGSL1
ENSG00000135828	1	182542769	182558391	35	11	222886	0.87017	0.1921	RNASEL
ENSG00000143333	1	182567758	182573543	8	3	226053	-0.37977	0.64794	RGS16
ENSG00000135824	1	182615239	182653711	108	13	226251	0.45664	0.32396	RGS8
ENSG00000135838	1	182758428	182799519	73	9	226170	-0.44476	0.67175	NPL
ENSG00000135829	1	182808504	182856886	70	8	225975	-0.30194	0.61865	DHX9
ENSG00000157060	1	182869000	182922660	84	11	225022	-0.28503	0.61219	SHCBP1L
ENSG00000135862	1	182992595	183114727	527	9	225682	1.3166	0.093994	LAMC1
ENSG00000058085	1	183155373	183214035	220	15	224382	0.34097	0.36656	LAMC2
ENSG00000157064	1	183217372	183387737	487	28	224328	-0.16738	0.56647	NMNAT2
ENSG00000116698	1	183441351	183567381	251	32	225752	-0.44045	0.67019	SMG7
ENSG00000116701	1	183524698	183560011	94	18	225586	-0.70295	0.75896	NCF2
ENSG00000162704	1	183592401	183604892	82	3	226280	0.6172	0.26855	ARPC5
ENSG00000143344	1	183605220	183897665	956	47	225539	0.16567	0.43421	RGL1
ENSG00000173627	1	183615541	183622451	38	2	226667	0.56296	0.28673	APOBEC4
ENSG00000198756	1	183898796	184006863	370	33	224477	-0.15518	0.56166	COLGALT2
ENSG00000198860	1	184020811	184043346	32	8	225305	1.4714	0.070594	TSEN15
ENSG00000116667	1	184356192	184598154	655	35	225134	0.20826	0.41751	C1orf21
ENSG00000116406	1	184659365	184724047	122	14	224478	2.8625	0.0021015	EDEM3
ENSG00000135842	1	184759858	184943682	425	30	224560	1.5173	0.064595	FAM129A
ENSG00000121481	1	185014496	185071740	70	14	225443	2.8807	0.0019843	RNF2
ENSG00000121486	1	185087220	185126204	75	5	226474	2.4823	0.0065263	TRMT1L
ENSG00000116668	1	185126212	185260897	166	13	224341	1.8746	0.030423	SWT1
ENSG00000116679	1	185265520	185286461	23	7	224594	1.7255	0.042215	IVNS1ABP
ENSG00000143341	1	185703683	186160085	714	33	225454	0.76224	0.22296	HMCN1
ENSG00000116690	1	186265405	186283694	31	6	224636	0.59606	0.27557	PRG4
ENSG00000047410	1	186280784	186344825	161	15	226125	0.54719	0.29212	TPR
ENSG00000157181	1	186344890	186390510	101	15	226086	0.41453	0.33924	C1orf27
ENSG00000268662	1	186364123	186365908	3	2	221701	-0.85628	0.80408	AL596220.1
ENSG00000262180	1	186369704	186370587	1	1	225907	-0.46281	0.67825	OCLM
ENSG00000116703	1	186412698	186430254	31	4	225700	1.7293	0.041874	PDC
ENSG00000073756	1	186640923	186649559	20	7	225199	2.2947	0.010876	PTGS2
ENSG00000116711	1	186798085	186958113	573	40	224910	2.6947	0.0035221	PLA2G4A
ENSG00000162670	1	190066792	190446759	789	30	225176	1.6376	0.050757	BRINP3
ENSG00000150681	1	192127587	192154945	47	11	225009	-0.24507	0.5968	RGS18
ENSG00000253148	1	192286122	192336415	135	15	224902	0.99275	0.16042	RGS21
ENSG00000090104	1	192544857	192549161	11	4	224511	-0.15556	0.56181	RGS1
ENSG00000127074	1	192605275	192629390	83	8	224867	-0.99166	0.83932	RGS13
ENSG00000116741	1	192778169	192781403	5	1	225738	1.9441	0.025941	RGS2
ENSG00000116750	1	192981380	193029237	76	9	226654	1.4523	0.073206	UCHL5
ENSG00000116747	1	193028552	193060907	61	9	226175	1.9311	0.026738	TROVE2
ENSG00000023572	1	193065598	193075244	20	6	226293	1.9352	0.026485	GLRX2
ENSG00000134371	1	193091147	193223031	345	16	226232	2.1202	0.016994	CDC73
ENSG00000162630	1	193148175	193155784	15	4	226669	2.1519	0.015703	B3GALT2
ENSG00000162687	1	196194909	196578355	737	21	225535	2.6791	0.0036913	KCNT2
ENSG00000000971	1	196621008	196716634	252	13	226244	3.5089	0.00022497	CFH
ENSG00000116785	1	196743925	196763203	5	2	218829	0.93316	0.17537	CFHR3
ENSG00000244414	1	196788887	196801319	10	6	218455	2.0622	0.019594	CFHR1
ENSG00000080910	1	196788898	196928356	170	23	222470	3.7733	8.0567e-05	CFHR2
ENSG00000134365	1	196819371	196888102	51	10	223380	3.8275	6.4737e-05	CFHR4
ENSG00000134389	1	196946667	196978804	62	9	225769	1.5949	0.055366	CFHR5
ENSG00000143278	1	197008321	197036397	62	8	226421	1.6271	0.051853	F13B
ENSG00000066279	1	197053258	197115824	113	8	226422	1.429	0.076499	ASPM
ENSG00000177888	1	197122810	197169672	95	11	225318	1.7052	0.044074	ZBTB41
ENSG00000134376	1	197170592	197447585	454	36	225407	2.0087	0.022285	CRB1
ENSG00000213047	1	197473878	197744826	376	18	225748	3.0477	0.0011529	DENND1B
ENSG00000203724	1	197871777	197876497	5	3	220078	1.4542	0.072947	C1orf53
ENSG00000143355	1	197881037	197904608	59	12	225464	0.43953	0.33014	LHX9
ENSG00000151414	1	198126093	198291550	600	21	225985	0.94224	0.17304	NEK7
ENSG00000151418	1	198492352	198510075	35	9	226266	1.0962	0.1365	ATP6V1G3
ENSG00000081237	1	198607801	198726545	350	26	225256	1.1682	0.12137	PTPRC
ENSG00000116833	1	199996730	200146552	591	55	224255	-0.47279	0.68182	NR5A2
ENSG00000162702	1	200374068	200379184	3	2	225902	1.55	0.060566	ZNF281
ENSG00000118193	1	200520628	200589862	243	23	225981	0.0407	0.48377	KIF14
ENSG00000118197	1	200593024	200639097	169	19	225255	0.17105	0.43209	DDX59
ENSG00000118200	1	200708686	200829832	346	23	225109	-0.1314	0.55227	CAMSAP2
ENSG00000170128	1	200842083	200843306	3	2	222858	-1.9443	0.97407	GPR25
ENSG00000163362	1	200860176	200884863	80	16	223570	0.52647	0.29928	C1orf106
ENSG00000116852	1	200938520	200992828	140	13	225213	2.3291	0.0099279	KIF21B
ENSG00000081248	1	201008642	201081694	257	37	224647	1.0933	0.13713	CACNA1S
ENSG00000232237	1	201083081	201096312	37	7	225311	0.45804	0.32346	ASCL5
ENSG00000116857	1	201103900	201140702	141	22	224261	1.702	0.044377	TMEM9
ENSG00000163395	1	201159953	201198080	157	26	225282	1.8515	0.03205	IGFN1
ENSG00000081277	1	201252580	201302121	225	19	225369	1.2278	0.10975	PKP1
ENSG00000118194	1	201328136	201346890	88	12	225942	-0.099219	0.53952	TNNT2
ENSG00000159166	1	201342372	201368736	111	19	225362	-0.55769	0.71147	LAD1
ENSG00000159173	1	201373625	201398994	51	15	223394	1.5674	0.058512	TNNI1
ENSG00000174307	1	201434620	201438365	13	5	223323	0.51419	0.30356	PHLDA3
ENSG00000159176	1	201452658	201478584	115	15	223265	-0.21221	0.58403	CSRP1
ENSG00000134369	1	201592411	201796102	509	42	224511	1.3063	0.095723	NAV1
ENSG00000198700	1	201798269	201853422	113	17	224835	3.7573	8.5873e-05	IPO9
ENSG00000198892	1	201857808	201861434	7	3	226806	3.1277	0.00088082	SHISA4
ENSG00000163431	1	201865580	201915715	141	22	224085	3.6407	0.00013597	LMOD1
ENSG00000134375	1	201924619	201939789	51	9	222780	1.4446	0.074282	TIMM17A
ENSG00000176393	1	201951500	201975275	137	16	224583	1.3859	0.082887	RNPEP
ENSG00000163435	1	201977073	201986316	24	7	223789	1.1215	0.13104	ELF3
ENSG00000170075	1	202091986	202102720	51	14	224123	-0.060272	0.52403	GPR37L1
ENSG00000143862	1	202102532	202113869	20	5	224537	-1.3468	0.91098	ARL8A
ENSG00000143851	1	202116141	202130716	37	13	222708	0.67604	0.24951	PTPN7
ENSG00000133067	1	202163029	202288909	345	32	223786	0.086227	0.46564	LGR6
ENSG00000077152	1	202300785	202311108	14	3	226794	0.89685	0.1849	UBE2T
ENSG00000077157	1	202317827	202561834	345	14	225469	0.87566	0.19061	PPP1R12B
ENSG00000143858	1	202559724	202679545	313	36	224449	0.29811	0.38281	SYT2
ENSG00000117139	1	202696526	202778598	254	16	225556	0.83899	0.20074	KDM5B
ENSG00000184774	1	202789394	202796353	28	3	226381	0.0023203	0.49907	RP11-480I12.4
ENSG00000183155	1	202848085	202858263	33	6	225180	0.41122	0.34046	RABIF
ENSG00000117153	1	202860228	202897764	93	7	225759	-0.26964	0.60628	KLHL12
ENSG00000159346	1	202909951	202927700	56	9	225465	-2.3948	0.99168	ADIPOR1
ENSG00000159348	1	202930997	202936408	10	2	226844	-0.44062	0.67026	CYB5R1
ENSG00000163444	1	202976514	202993976	33	7	225412	-0.3051	0.61986	TMEM183A
ENSG00000143847	1	202995626	203047868	187	24	224860	-1.6429	0.94979	PPFIA4
ENSG00000122180	1	203052260	203055164	7	3	221389	1.1505	0.12497	MYOG
ENSG00000163485	1	203059782	203136533	180	24	224701	2.0886	0.018372	ADORA1
ENSG00000133055	1	203136939	203144941	22	6	224127	-0.40689	0.65796	MYBPH
ENSG00000133048	1	203148059	203155877	29	5	224187	1.3483	0.088784	CHI3L1
ENSG00000133063	1	203181955	203242769	193	29	224888	-0.95976	0.83141	CHIT1
ENSG00000159388	1	203274619	203278730	8	3	226132	-0.24513	0.59682	BTG2
ENSG00000122176	1	203309756	203320617	30	7	224055	0.17429	0.43082	FMOD
ENSG00000188783	1	203444956	203460480	57	10	225093	3.01	0.001306	PRELP
ENSG00000188770	1	203463271	203477992	63	12	225536	2.7233	0.0032317	OPTC
ENSG00000058668	1	203595689	203713209	307	34	224279	1.0717	0.14193	ATP2B4
ENSG00000122188	1	203734304	203745361	44	6	223617	0.97867	0.16387	LAX1
ENSG00000058673	1	203764782	203823252	186	13	224930	-0.18582	0.57371	ZC3H11A
ENSG00000257315	1	203765437	203769686	7	2	225181	-0.2928	0.61516	ZBED6
ENSG00000182004	1	203830731	203839678	42	5	226108	0.39833	0.34519	SNRPE
ENSG00000143842	1	204042243	204096863	167	37	223199	0.95218	0.1705	SOX13
ENSG00000143845	1	204100190	204121307	56	18	223377	1.2391	0.10766	ETNK2
ENSG00000143839	1	204123944	204135465	46	9	224816	0.022005	0.49122	REN
ENSG00000170498	1	204159469	204165614	28	4	224050	1.3431	0.089617	KISS1
ENSG00000174567	1	204167288	204183220	39	10	224050	-0.24605	0.59718	GOLT1A
ENSG00000143850	1	204187979	204346793	548	33	225264	1.4394	0.075024	PLEKHA6
ENSG00000158615	1	204372515	204380919	15	4	224131	-0.26649	0.60507	PPP1R15B
ENSG00000133056	1	204391756	204463852	198	18	225256	1.3167	0.093962	PIK3C2B
ENSG00000198625	1	204485511	204542871	142	9	225716	0.40539	0.3426	MDM4
ENSG00000170382	1	204586298	204654861	190	23	223826	-0.015789	0.5063	LRRN2
ENSG00000163531	1	204797779	204991950	628	53	224341	0.76524	0.22206	NFASC
ENSG00000184144	1	205012325	205047627	145	17	225592	3.3528	0.00039996	CNTN2
ENSG00000174529	1	205052258	205053645	5	2	226909	0.26209	0.39663	TMEM81
ENSG00000117222	1	205055270	205091143	116	14	226062	3.2049	0.00067558	RBBP5
ENSG00000133059	1	205111632	205180727	191	13	225567	3.525	0.00021176	DSTYK
ENSG00000133069	1	205197304	205242471	140	15	225760	3.5966	0.00016122	TMCC2
ENSG00000163545	1	205271187	205290883	58	13	225478	2.7693	0.0028086	NUAK2
ENSG00000162873	1	205305220	205326218	109	16	223923	1.3668	0.085841	KLHDC8A
ENSG00000186007	1	205350506	205425082	261	28	223057	1.2791	0.10043	LEMD1
ENSG00000117266	1	205473723	205501921	132	32	224280	1.9149	0.027753	CDK18
ENSG00000174514	1	205538013	205572046	141	21	225212	1.5899	0.055931	MFSD4
ENSG00000158711	1	205577071	205601090	64	10	224675	0.38137	0.35146	ELK4
ENSG00000158715	1	205626979	205649587	67	17	225513	3.1608	0.00078673	SLC45A3
ENSG00000069275	1	205681947	205719404	93	18	225812	3.1799	0.00073657	NUCKS1
ENSG00000268313	1	205682497	205684153	4	2	225630	0.7775	0.21843	AC119673.1
ENSG00000117280	1	205737114	205744588	35	8	225835	2.2161	0.013342	RAB7L1
ENSG00000133065	1	205758221	205782876	68	14	225629	1.9181	0.027548	SLC41A1
ENSG00000162877	1	205797150	205819260	61	18	224878	2.1405	0.016156	PM20D1
ENSG00000174502	1	205882176	205912588	128	18	223723	0.47728	0.31658	SLC26A9
ENSG00000196550	1	206136916	206155151	4	2	221044	-0.92433	0.82234	FAM72A
ENSG00000198049	1	206223976	206231639	36	4	224927	1.0803	0.14	AVPR1B
ENSG00000196533	1	206238872	206288647	81	9	224652	1.6754	0.046925	C1orf186
ENSG00000196188	1	206317459	206332104	4	2	220260	1.9938	0.023087	CTSE
ENSG00000163486	1	206516200	206637783	219	17	225108	-0.076746	0.53059	SRGAP2
ENSG00000143466	1	206643791	206670223	95	20	223546	-0.98457	0.83758	IKBKE
ENSG00000162888	1	206664449	206671061	32	7	224392	-0.32878	0.62884	C1orf147
ENSG00000136653	1	206680879	206762616	214	29	224094	0.80658	0.20995	RASSF5
ENSG00000143486	1	206744620	206785904	113	18	223056	-2.2193	0.98677	EIF2D
ENSG00000143479	1	206808881	206857764	143	20	224512	0.89392	0.18568	DYRK3
ENSG00000162889	1	206858289	206907628	137	21	225630	-0.55365	0.71009	MAPKAPK2
ENSG00000136634	1	206940947	206945839	16	5	226236	0.0031665	0.49874	IL10
ENSG00000142224	1	206972215	207016324	131	19	225206	0.59563	0.27571	IL19
ENSG00000162891	1	207038699	207042568	6	3	222273	0.6659	0.25274	IL20
ENSG00000162892	1	207070788	207077484	17	3	225968	0.5836	0.27974	IL24
ENSG00000162894	1	207077731	207096592	35	6	224889	0.47121	0.31875	FAIM3
ENSG00000162896	1	207101863	207119811	38	6	226467	1.2946	0.097732	PIGR
ENSG00000162897	1	207131310	207143970	37	4	226637	1.1339	0.12843	FCAMR
ENSG00000182795	1	207191866	207206101	10	6	225224	-0.47605	0.68298	C1orf116
ENSG00000180667	1	207217194	207226325	16	4	226063	1.104	0.1348	YOD1
ENSG00000123836	1	207222801	207254369	52	7	224904	0.054789	0.47815	PFKFB2
ENSG00000123843	1	207262187	207273338	20	5	223339	-2.2306	0.98714	C4BPB
ENSG00000123838	1	207277607	207318317	118	16	223979	-0.51605	0.69709	C4BPA
ENSG00000196352	1	207494853	207534311	89	9	225827	0.58878	0.278	CD55
ENSG00000117322	1	207627575	207663240	87	12	225503	-1.4855	0.93129	CR2
ENSG00000203710	1	207669492	207813992	266	17	224857	-0.22128	0.58756	CR1
ENSG00000197721	1	207818458	207911761	376	20	224958	-1.483	0.93097	CR1L
ENSG00000117335	1	207925402	207968858	107	12	225667	1.0015	0.1583	CD46
ENSG00000174059	1	208057594	208084747	95	16	225207	0.89466	0.18549	CD34
ENSG00000076356	1	208195587	208417665	660	53	224922	-1.111	0.86672	PLXNA2
ENSG00000008118	1	209757062	209787283	110	17	224915	1.005	0.15745	CAMK1G
ENSG00000196878	1	209788215	209825811	150	22	225490	1.2479	0.10604	LAMB3
ENSG00000123689	1	209848765	209849733	5	2	225332	0.55697	0.28878	G0S2
ENSG00000117594	1	209859510	209908295	102	12	225120	1.0852	0.13891	HSD11B1
ENSG00000009790	1	209929377	209955668	96	12	225242	1.2562	0.10452	TRAF3IP3
ENSG00000162757	1	209955661	209957904	3	2	226729	-0.24947	0.5985	C1orf74
ENSG00000117595	1	209959036	209979465	67	8	226296	-0.51539	0.69686	IRF6
ENSG00000117597	1	210001352	210030910	120	12	225477	0.37546	0.35366	DIEXF
ENSG00000143469	1	210111538	210337636	429	18	225232	-0.43267	0.66737	SYT14
ENSG00000082497	1	210406144	210419976	16	6	226045	0.62836	0.26488	SERTAD4
ENSG00000054392	1	210501596	210849638	1494	105	224636	1.9027	0.028543	HHAT
ENSG00000143473	1	210856555	211307457	1606	79	225213	-0.048681	0.51941	KCNH1
ENSG00000117625	1	211431719	211489727	220	25	225811	1.3183	0.093702	RCOR3
ENSG00000082512	1	211499957	211548288	122	19	225710	0.87897	0.18971	TRAF5
ENSG00000198570	1	211649864	211666259	56	13	224419	1.2959	0.097497	RD3
ENSG00000170385	1	211744910	211752084	15	4	225847	1.7269	0.042091	SLC30A1
ENSG00000117650	1	211836114	211848960	34	9	225251	-0.36992	0.64428	NEK2
ENSG00000123684	1	211916799	212004114	337	25	225930	0.61718	0.26856	LPGAT1
ENSG00000143493	1	212113741	212208884	391	20	226398	-0.62009	0.7324	INTS7
ENSG00000143476	1	212208919	212280742	284	21	226200	-0.3615	0.64114	DTL
ENSG00000066027	1	212458879	212535200	212	22	225390	0.027228	0.48914	PPP2R5A
ENSG00000065600	1	212537273	212588243	154	22	224922	-0.15487	0.56154	TMEM206
ENSG00000117691	1	212606229	212619714	51	8	225904	-0.035116	0.51401	NENF
ENSG00000162772	1	212738676	212794119	235	35	224791	0.77225	0.21998	ATF3
ENSG00000162771	1	212797789	212800120	10	5	226639	-0.56632	0.71441	FAM71A
ENSG00000123685	1	212859760	212873327	51	13	225270	0.19086	0.42432	BATF3
ENSG00000117697	1	212899495	212965124	336	14	226128	1.0173	0.15451	NSL1
ENSG00000203705	1	212965170	212989968	128	9	226498	0.57745	0.28182	TATDN3
ENSG00000185523	1	213003483	213020991	74	11	225448	-0.81791	0.7933	C1orf227
ENSG00000162769	1	213031597	213072705	268	11	225984	0.22375	0.41148	FLVCR1
ENSG00000143494	1	213123862	213165379	138	20	225015	-1.3721	0.91498	VASH2
ENSG00000174606	1	213165524	213189168	34	7	225572	-0.26599	0.60487	ANGEL2
ENSG00000136643	1	213224589	213448116	323	18	225712	-1.2527	0.89484	RPS6KC1
ENSG00000117707	1	214156524	214214595	155	21	224752	1.5672	0.05853	PROX1
ENSG00000143499	1	214454445	214510474	218	24	225413	0.61401	0.2696	SMYD2
ENSG00000152104	1	214522039	214725792	836	54	224959	1.5304	0.062963	PTPN14
ENSG00000117724	1	214776538	214837931	227	19	226193	-0.57794	0.71835	CENPF
ENSG00000082482	1	215179118	215410436	790	30	225568	-0.14779	0.55874	KCNK2
ENSG00000136636	1	215740735	215795149	26	10	224643	0.91667	0.17966	KCTD3
ENSG00000042781	1	215796236	216596738	2496	140	224995	0.57332	0.28321	USH2A
ENSG00000196482	1	216676588	217311097	2311	143	224461	-1.3214	0.90682	ESRRG
ENSG00000092978	1	217600334	217804424	582	49	224225	0.26668	0.39486	GPATCH2
ENSG00000162814	1	217804666	218045038	803	32	225250	-0.49371	0.68924	SPATA17
ENSG00000067533	1	218458629	218511325	93	6	224719	-0.34253	0.63402	RRP15
ENSG00000092969	1	218519577	218617961	211	32	223454	0.23914	0.4055	TGFB2
ENSG00000228208	1	218683438	218699320	62	4	225578	0.15392	0.43884	C1orf143
ENSG00000143353	1	219347186	219386207	63	10	226530	0.02645	0.48945	LYPLAL1
ENSG00000196660	1	219858769	220131989	1045	39	225013	0.98024	0.16348	SLC30A10
ENSG00000136628	1	220141943	220220000	307	11	225689	-0.61359	0.73026	EPRS
ENSG00000162813	1	220230824	220263804	82	16	224684	-0.29552	0.6162	BPNT1
ENSG00000067704	1	220267444	220321380	123	15	225648	0.096118	0.46171	IARS2
ENSG00000118873	1	220321635	220445796	279	17	225902	0.87923	0.18964	RAB3GAP2
ENSG00000224867	1	220603286	220608023	27	5	226534	2.0297	0.021193	AC096644.1
ENSG00000116141	1	220701568	220837803	285	13	226265	1.8681	0.030871	MARK1
ENSG00000162817	1	220863187	220872499	37	8	225822	2.5548	0.0053127	C1orf115
ENSG00000117791	1	220921567	220958150	114	9	225051	1.3162	0.094051	2024-03-02
ENSG00000186205	1	220960101	220987735	107	23	224288	5.6423	8.3901e-09	2024-03-01
ENSG00000136630	1	221051699	221058401	27	7	224858	5.0118	2.6968e-07	HLX
ENSG00000143507	1	221874766	221915518	94	19	222689	0.067971	0.4729	DUSP10
ENSG00000143512	1	222695602	222721445	111	7	225084	1.9177	0.027576	HHIPL2
ENSG00000143498	1	222731244	222763275	85	10	225554	-0.11125	0.54429	TAF1A
ENSG00000154305	1	222791428	222841354	137	13	225727	0.14756	0.44135	MIA3
ENSG00000186063	1	222841355	222886552	87	16	225950	0.26395	0.39591	AIDA
ENSG00000162819	1	222885895	222908538	37	11	226000	-0.18377	0.5729	BROX
ENSG00000197520	1	222910549	222924147	21	5	224892	0.093233	0.46286	FAM177B
ENSG00000154309	1	222988406	223179337	644	32	225281	1.2483	0.10595	DISP1
ENSG00000187554	1	223282748	223316624	110	10	224454	-0.4233	0.66396	TLR5
ENSG00000143502	1	223394161	223537544	352	22	224731	0.79734	0.21263	SUSD4
ENSG00000178395	1	223566715	223568812	8	2	226909	0.87816	0.18993	C1orf65
ENSG00000203697	1	223711349	223853436	306	24	225429	0.056678	0.4774	CAPN8
ENSG00000162909	1	223889295	223963720	251	15	225593	0.11372	0.45473	CAPN2
ENSG00000143514	1	223967601	224033674	155	13	225427	-0.25812	0.60184	TP53BP2
ENSG00000269358	1	224215760	224216371	2	1	217412	-0.26736	0.60541	AC138393.1
ENSG00000143756	1	224301789	224349749	149	12	224766	0.8764	0.19041	FBXO28
ENSG00000143753	1	224363458	224381143	55	9	224579	1.4474	0.073891	DEGS1
ENSG00000143748	1	224415036	224518089	225	18	224792	0.66812	0.25203	NVL
ENSG00000143771	1	224544552	224567161	42	5	223884	0.84253	0.19974	CNIH4
ENSG00000162923	1	224572845	224624735	82	6	225676	0.54563	0.29266	WDR26
ENSG00000143786	1	224622362	224928251	864	38	224837	0.2786	0.39028	CNIH3
ENSG00000185842	1	225083964	225586996	1857	29	225796	0.32993	0.37073	DNAH14
ENSG00000143815	1	225589204	225616627	74	13	225539	0.57898	0.2813	LBR
ENSG00000203691	1	225600404	225602040	3	1	226901	-1.6619	0.95174	AC092811.1
ENSG00000154380	1	225674537	225840844	416	17	225879	2.1419	0.016101	ENAH
ENSG00000143742	1	225965531	225978168	42	8	224468	0.5479	0.29188	SRP9
ENSG00000143819	1	225997794	226033260	137	34	223581	1.6745	0.047021	EPHX1
ENSG00000196187	1	226033237	226070069	131	14	225646	2.6776	0.003708	TMEM63A
ENSG00000243709	1	226073982	226099082	98	11	225024	2.2581	0.01197	LEFTY1
ENSG00000255835	1	226074396	226111978	125	17	225187	2.1653	0.015183	RP4-559A3.7
ENSG00000143811	1	226107578	226111978	8	4	225630	0.19188	0.42392	PYCR2
ENSG00000143768	1	226124298	226129189	6	2	223400	0.69061	0.24491	LEFTY2
ENSG00000143751	1	226170403	226187032	18	6	223247	-0.11867	0.54723	SDE2
ENSG00000163041	1	226249552	226259702	16	5	224384	1.5157	0.064804	H3F3A
ENSG00000182827	1	226332380	226374431	101	13	224673	0.48288	0.31459	ACBD3
ENSG00000185155	1	226411319	226414755	2	1	226571	0.27599	0.39128	MIXL1
ENSG00000183814	1	226418850	226497570	154	18	224768	0.53422	0.29659	LIN9
ENSG00000143799	1	226548392	226595780	140	12	225929	1.4607	0.072051	PARP1
ENSG00000203685	1	226736501	226796915	196	28	224350	1.9922	0.023177	C1orf95
ENSG00000143772	1	226819391	226927024	210	31	224074	-0.39461	0.65344	ITPKB
ENSG00000143801	1	227057885	227083806	75	8	226369	1.8464	0.032416	PSEN2
ENSG00000163050	1	227085237	227175246	241	42	223706	1.3035	0.096195	ADCK3
ENSG00000143776	1	227177566	227506175	1900	23	226093	3.5158	0.00021919	CDC42BPA
ENSG00000181450	1	227751244	227865144	295	14	225781	0.83762	0.20112	ZNF678
ENSG00000143740	1	227916240	227968927	143	18	225673	-0.038145	0.51521	SNAP47
ENSG00000081692	1	227918126	227923112	14	5	226231	0.79769	0.21253	JMJD4
ENSG00000185888	1	228003394	228034171	120	18	225412	0.24164	0.40453	PRSS38
ENSG00000143816	1	228106357	228135599	90	10	224881	2.3636	0.0090489	WNT9A
ENSG00000154342	1	228194752	228248961	107	12	224481	0.83741	0.20118	WNT3A
ENSG00000143761	1	228270361	228286912	26	6	226141	0.78278	0.21688	ARF1
ENSG00000143793	1	228288427	228293112	5	3	225742	-0.72246	0.76499	C1orf35
ENSG00000162910	1	228294380	228297013	1	1	225739	1.1808	0.11885	MRPL55
ENSG00000143774	1	228327663	228336685	13	4	225312	1.7636	0.038903	GUK1
ENSG00000198835	1	228337553	228347527	14	5	225121	-0.015428	0.50615	GJC2
ENSG00000181873	1	228353516	228369958	20	5	225655	1.411	0.079125	IBA57
ENSG00000162913	1	228391207	228401365	23	4	224245	2.2717	0.011552	C1orf145
ENSG00000154358	1	228395831	228566577	510	22	225927	2.3521	0.009333	OBSCN
ENSG00000154370	1	228581374	228594541	27	6	225956	-0.66858	0.74812	TRIM11
ENSG00000162931	1	228595641	228604562	12	3	225781	-0.52757	0.7011	TRIM17
ENSG00000168148	1	228612546	228613026	2	1	224488	-0.82389	0.795	HIST3H3
ENSG00000168159	1	228674762	228683467	27	8	226275	-0.27371	0.60785	RNF187
ENSG00000116574	1	228870824	228882416	46	6	226126	0.69038	0.24498	RHOU
ENSG00000177800	1	229385383	229387557	4	2	222567	-0.027402	0.51093	TMEM78
ENSG00000168118	1	229406822	229441641	84	9	226231	0.043236	0.48276	RAB4A
ENSG00000213029	1	229440129	229441248	2	1	225802	0.46347	0.32151	SPHAR
ENSG00000154429	1	229456758	229479041	57	9	223657	0.72748	0.23347	CCSAP
ENSG00000143632	1	229566992	229569845	6	2	220333	0.51087	0.30472	ACTA1
ENSG00000069248	1	229577045	229644103	158	7	225594	0.035061	0.48602	NUP133
ENSG00000135776	1	229652329	229694442	78	8	225465	1.0838	0.13923	ABCB10
ENSG00000135801	1	229728858	229761794	92	11	225597	0.68048	0.2481	TAF5L
ENSG00000135763	1	229761981	229795946	77	9	225039	-0.39776	0.6546	URB2
ENSG00000143641	1	230193536	230417870	925	67	224579	8.3141	4.6213e-17	GALNT2
ENSG00000177614	1	230457392	230561475	423	37	224488	-1.0825	0.86048	PGBD5
ENSG00000135775	1	230778235	230829728	194	27	224485	1.2617	0.10353	COG2
ENSG00000135744	1	230838269	230850043	56	11	225822	1.2178	0.11164	AGT
ENSG00000135773	1	230883130	230937749	273	25	224711	-0.49373	0.68925	CAPN9
ENSG00000119280	1	230972865	231005335	107	18	225250	-0.051714	0.52062	C1orf198
ENSG00000143643	1	231041989	231114621	297	19	225498	-1.3514	0.91171	TTC13
ENSG00000173409	1	231114727	231136341	72	9	226085	-0.40513	0.65731	ARV1
ENSG00000182118	1	231154704	231175992	125	23	224124	0.4687	0.31964	FAM89A
ENSG00000119283	1	231297858	231357302	208	31	225348	-1.126	0.86992	TRIM67
ENSG00000143633	1	231359509	231376933	44	11	224382	-1.4068	0.92025	C1orf131
ENSG00000116906	1	231376953	231413719	99	9	225898	-1.3255	0.9075	GNPAT
ENSG00000116903	1	231468480	231473598	12	3	225726	1.2852	0.099358	EXOC8
ENSG00000010072	1	231472850	231490769	39	4	226079	2.1754	0.014801	SPRTN
ENSG00000135766	1	231499497	231560790	318	7	225581	2.1843	0.014471	EGLN1
ENSG00000116918	1	231664399	231702270	58	12	225699	1.4267	0.076839	TSNAX
ENSG00000270106	1	231664399	231954990	700	56	224265	0.18086	0.42824	TSNAX-DISC1
ENSG00000162946	1	231762561	232177018	1245	110	224258	0.77664	0.21869	DISC1
ENSG00000116991	1	232533711	232697304	494	28	224778	0.94181	0.17315	SIPA1L2
ENSG00000212916	1	232940643	232946092	11	3	225941	-0.64215	0.73961	MAP10
ENSG00000135778	1	233086351	233119628	84	9	226365	0.46176	0.32213	NTPCR
ENSG00000135749	1	233119181	233431459	1212	64	225255	-0.63273	0.73654	PCNXL2
ENSG00000143674	1	233463514	233520894	233	23	225001	1.4765	0.069909	MLK4
ENSG00000135750	1	233749750	233808258	197	35	223478	0.61193	0.27029	KCNK1
ENSG00000183780	1	234040679	234460262	1678	114	223707	0.92158	0.17837	SLC35F3
ENSG00000168275	1	234509202	234519795	52	5	225644	-0.78271	0.7831	COA6
ENSG00000059588	1	234527059	234614849	460	44	225526	-1.5765	0.94255	TARBP1
ENSG00000168264	1	234740015	234745271	13	5	223274	-1.4097	0.92068	IRF2BP2
ENSG00000173726	1	235272651	235292251	47	6	226145	0.7437	0.22853	TOMM20
ENSG00000188739	1	235294498	235324772	73	9	224963	0.49199	0.31136	RBM34
ENSG00000054267	1	235294949	235491534	540	14	225013	-0.33843	0.63248	ARID4B
ENSG00000152904	1	235490665	235507847	46	7	224952	-0.88125	0.81091	GGPS1
ENSG00000116957	1	235530675	235612283	295	19	225376	-0.46482	0.67897	TBCE
ENSG00000162885	1	235613238	235667781	143	13	225995	0.39887	0.34499	B3GALNT2
ENSG00000168243	1	235710987	235814054	391	33	222692	1.4159	0.078406	GNG4
ENSG00000143669	1	235824341	236046940	315	14	225024	0.50895	0.30539	LYST
ENSG00000116962	1	236139130	236228462	279	26	224554	0.26625	0.39502	NID1
ENSG00000077585	1	236305832	236385165	267	16	222813	0.30912	0.37862	GPR137B
ENSG00000086619	1	236378855	236445319	417	13	225630	-0.19912	0.57892	ERO1LB
ENSG00000186197	1	236511562	236648214	659	50	224212	-1.5837	0.94336	EDARADD
ENSG00000116977	1	236681300	236716281	263	7	225356	-0.20139	0.5798	LGALS8
ENSG00000119285	1	236712305	236767804	357	13	226075	-1.1175	0.86812	HEATR1
ENSG00000077522	1	236849754	236927931	310	29	224720	0.59618	0.27553	ACTN2
ENSG00000116984	1	236958610	237067281	311	13	225335	-0.85099	0.80261	MTR
ENSG00000198626	1	237205505	237997288	3033	190	224071	1.5826	0.056753	RYR2
ENSG00000116996	1	238045705	238054094	37	6	225348	1.3136	0.094483	ZP4
ENSG00000270188	1	238107024	238108575	10	2	223396	-0.57925	0.71879	MTRNR2L11
ENSG00000133019	1	239549865	240078750	1472	93	224533	1.918	0.027558	CHRM3
ENSG00000155816	1	240177648	240638489	1897	93	223575	-1.2827	0.9002	FMN2
ENSG00000268365	1	240629183	240643504	53	6	220132	1.3954	0.081454	AL646016.1
ENSG00000180875	1	240652873	240775449	412	67	222954	-0.091825	0.53658	GREM2
ENSG00000182901	1	240931554	241520530	2199	153	224424	2.126	0.016751	RGS7
ENSG00000091483	1	241660903	241683061	37	9	224082	0.79508	0.21328	FH
ENSG00000117009	1	241695434	241758944	224	40	224323	1.2031	0.11448	KMO
ENSG00000054277	1	241753404	241840678	291	44	224024	0.27933	0.39	OPN3
ENSG00000203668	1	241792155	241799232	19	8	225164	0.29296	0.38478	CHML
ENSG00000162843	1	241815580	241965435	608	52	224279	2.1772	0.014733	WDR64
ENSG00000174371	1	242011269	242058450	246	21	225297	-0.78735	0.78446	EXO1
ENSG00000197769	1	242158792	242162375	11	2	225837	0.40862	0.34141	MAP1LC3C
ENSG00000180287	1	242246288	242687998	1960	105	224248	-0.2598	0.60249	PLD5
ENSG00000143702	1	243287730	243418650	223	19	225157	3.8171	6.7518e-05	CEP170
ENSG00000269795	1	243388058	243395911	20	5	225038	3.7783	7.8948e-05	AC092782.1
ENSG00000054282	1	243419320	243663394	472	34	224612	3.9251	4.3344e-05	SDCCAG8
ENSG00000117020	1	243651535	244014381	568	20	225493	2.533	0.005654	AKT3
ENSG00000179456	1	244214585	244220778	4	2	222271	0.20998	0.41684	ZBTB18
ENSG00000268146	1	244227632	244231211	8	3	219009	-1.055	0.85428	AL590483.1
ENSG00000173728	1	244515937	244552965	152	16	223197	0.99819	0.15909	C1orf100
ENSG00000035687	1	244571796	244615436	127	19	226070	-1.4372	0.92466	ADSS
ENSG00000179397	1	244617679	244804479	634	24	225429	-1.6887	0.95436	C1orf101
ENSG00000121644	1	244816237	244872335	141	17	224719	-0.62973	0.73556	DESI2
ENSG00000203667	1	244998624	245008359	30	5	223310	1.149	0.12527	COX20
ENSG00000153187	1	245014468	245027844	18	5	224006	1.2931	0.097985	HNRNPU
ENSG00000272195	1	245132652	245134390	8	2	223301	0.96701	0.16677	RP11-156E8.1
ENSG00000203666	1	245133007	245290466	490	21	224329	0.98958	0.16119	EFCAB2
ENSG00000162849	1	245318287	245872733	2325	182	223832	0.5232	0.30042	KIF26B
ENSG00000185420	1	245912642	246670614	3654	94	224893	1.4628	0.071762	SMYD3
ENSG00000162851	1	246703862	246729626	175	17	224556	-0.8815	0.81098	TFB2M
ENSG00000162852	1	246729746	246831886	342	25	224479	1.633	0.051234	CNST
ENSG00000143653	1	246887349	246931439	141	16	225199	-0.2155	0.58531	SCCPDH
ENSG00000153207	1	247002400	247095280	246	24	224086	-0.23213	0.59178	AHCTF1
ENSG00000197472	1	247108849	247171395	253	22	224551	0.86488	0.19355	ZNF695
ENSG00000135747	1	247108849	247242113	694	26	224944	0.69187	0.24451	ZNF670
ENSG00000188295	1	247263264	247267674	11	2	224559	1.5906	0.055848	ZNF669
ENSG00000221953	1	247273462	247275719	15	4	221339	0.30206	0.3813	C1orf229
ENSG00000196418	1	247285277	247335318	211	18	224054	0.10909	0.45657	ZNF124
ENSG00000162714	1	247460714	247495148	103	12	225495	2.1613	0.015338	ZNF496
ENSG00000162711	1	247579458	247612410	161	32	224975	7.2391	2.2576e-13	NLRP3
ENSG00000177535	1	247614255	247615308	7	3	224903	4.2873	9.0424e-06	OR2B11
ENSG00000169224	1	247670360	247740992	258	33	224980	2.3541	0.0092829	GCSAML
ENSG00000196242	1	247693434	247697141	16	4	224041	1.1404	0.12705	OR2C3
ENSG00000177489	1	247751662	247752615	6	4	226936	1.5551	0.05996	OR2G2
ENSG00000177476	1	247768856	247769838	4	2	226687	2.0068	0.022387	OR2G3
ENSG00000197437	1	247835320	247836365	7	2	226921	-0.05417	0.5216	OR13G1
ENSG00000169214	1	247875045	247876105	7	3	226475	1.333	0.091265	OR6F1
ENSG00000241128	1	247886401	247887345	4	2	226494	0.28325	0.38849	OR14A2
ENSG00000221888	1	247920676	247921982	5	2	224121	0.39698	0.34569	OR1C1
ENSG00000196772	1	247978102	247979031	5	2	226714	0.14193	0.44357	OR14A16
ENSG00000197591	1	248004199	248005254	8	1	226825	0.061559	0.47546	OR11L1
ENSG00000162722	1	248020501	248041507	100	13	224011	-0.36623	0.6429	TRIM58
ENSG00000238243	1	248031277	248060449	157	22	224465	0.43483	0.33184	OR2W3
ENSG00000177462	1	248084320	248085258	7	3	217555	-0.55713	0.71128	OR2T8
ENSG00000177275	1	248097071	248098057	1	1	226936	1.2891	0.098682	OR2AJ1
ENSG00000196071	1	248100493	248264224	593	25	225324	0.25471	0.39947	OR2L13
ENSG00000196936	1	248112160	248113098	6	2	221446	1.6227	0.052323	OR2L8
ENSG00000187080	1	248128535	248129641	4	2	226905	1.231	0.10916	OR2AK2
ENSG00000197454	1	248185250	248186188	3	2	224328	0.28246	0.38879	OR2L5
ENSG00000203663	1	248201474	248202607	1	1	226936	-1.2953	0.90239	OR2L2
ENSG00000198128	1	248223984	248224922	8	2	222349	-0.19323	0.57661	OR2L3
ENSG00000162727	1	248308450	248309388	3	2	225700	-2.0065	0.9776	OR2M5
ENSG00000198601	1	248343288	248344331	3	1	225251	0.31	0.37828	OR2M2
ENSG00000228198	1	248366332	248367392	2	1	225431	-0.076884	0.53064	OR2M3
ENSG00000171180	1	248402231	248403166	1	1	224270	0.77065	0.22046	OR2M4
ENSG00000177212	1	248436073	248437138	1	1	217442	1.6038	0.054377	OR2T33
ENSG00000177201	1	248457918	248458880	6	3	225290	0.72904	0.23299	OR2T12
ENSG00000177186	1	248486894	248487899	7	2	226508	0.95776	0.16909	OR2M7
ENSG00000177174	1	248512077	248513015	5	1	226926	0.10503	0.45817	OR14C36
ENSG00000196944	1	248524883	248525929	12	1	223368	0.52675	0.29918	OR2T4
ENSG00000198104	1	248550910	248551836	6	2	226923	0.37232	0.35483	OR2T6
ENSG00000175143	1	248569296	248570405	1	1	226936	0.18388	0.42705	OR2T1
ENSG00000188558	1	248684916	248685964	1	1	226936	1.8196	0.034407	OR2G6
ENSG00000183130	1	248789420	248790491	3	1	213417	2.7775	0.0027388	OR2T11
ENSG00000187701	1	248813232	248814185	2	1	211626	1.9996	0.02277	OR2T27
ENSG00000189181	1	248844628	248845629	5	1	226905	-0.66516	0.74703	OR14I1
ENSG00000175137	1	249104648	249120832	29	4	223162	0.76521	0.22207	SH3BP5L
ENSG00000171161	1	249132409	249143716	15	5	224819	0.71998	0.23577	ZNF672
ENSG00000171163	1	249144205	249153343	11	2	226266	0.7449	0.22817	ZNF692
ENSG00000185220	1	249200395	249214145	20	7	223851	-0.17224	0.56838	PGBD2
ENSG00000184731	2	38814	46870	12	4	226003	0.39617	0.34599	FAM110C
ENSG00000035115	2	217730	266398	106	10	225575	-0.20958	0.583	SH3YL1
ENSG00000143727	2	264140	278283	32	6	226117	-0.28944	0.61388	ACP1
ENSG00000189292	2	279558	288851	20	4	225338	-0.60971	0.72897	FAM150B
ENSG00000151353	2	667335	677439	28	5	225866	-1.3828	0.91663	TMEM18
ENSG00000172554	2	946554	1371385	2242	68	225131	1.2536	0.10499	SNTG2
ENSG00000115705	2	1377995	1547483	802	38	224165	-0.92546	0.82264	TPO
ENSG00000130508	2	1635659	1748624	430	48	223174	0.92117	0.17848	PXDN
ENSG00000186487	2	1792885	2335032	1783	85	225070	3.1712	0.00075908	MYT1L
ENSG00000032389	2	3192696	3381653	839	28	225419	1.0076	0.15682	TSSC1
ENSG00000171853	2	3383446	3488865	352	28	225089	-0.87622	0.80954	TRAPPC12
[truncated: 16,957 more rows]

## Sheet: ST23
Table S23. The results of MAGMA gene-set analysis of MetaboAgeMort.
Variables	Type	NGENES	BETA	BETA_STD	SE	P	FULL_NAME
ABBUD_LIF_SIGNALING_1_DN	SET	23	-0.037784	-0.0013154	0.19764	0.5758	ABBUD_LIF_SIGNALING_1_DN
ABBUD_LIF_SIGNALING_1_UP	SET	42	0.56398	0.026519	0.16246	0.00025949	ABBUD_LIF_SIGNALING_1_UP
ABBUD_LIF_SIGNALING_2_DN	SET	7	-0.034218	-0.00065747	0.43246	0.53153	ABBUD_LIF_SIGNALING_2_DN
ABBUD_LIF_SIGNALING_2_UP	SET	13	0.4492	0.01176	0.30793	0.072324	ABBUD_LIF_SIGNALING_2_UP
ABDELMOHSEN_ELAVL4_TARGETS	SET	16	0.13741	0.0039908	0.24195	0.28504	ABDELMOHSEN_ELAVL4_TARGETS
ABDULRAHMAN_KIDNEY_CANCER_VH...	SET	13	-0.39665	-0.010384	0.29652	0.9095	ABDULRAHMAN_KIDNEY_CANCER_VHL_DN
ABE_INNER_EAR	SET	41	-0.14879	-0.0069127	0.16062	0.82286	ABE_INNER_EAR
ABE_VEGFA_TARGETS	SET	18	0.2857	0.0088001	0.23456	0.11162	ABE_VEGFA_TARGETS
ABE_VEGFA_TARGETS_2HR	SET	32	0.24211	0.0099398	0.17577	0.084201	ABE_VEGFA_TARGETS_2HR
ABE_VEGFA_TARGETS_30MIN	SET	28	-0.047819	-0.0018366	0.194	0.59735	ABE_VEGFA_TARGETS_30MIN
ABRAHAM_ALPC_VS_MULTIPLE_MYE...1	SET	20	0.038945	0.0012644	0.21716	0.42884	ABRAHAM_ALPC_VS_MULTIPLE_MYELOMA_DN
ABRAHAM_ALPC_VS_MULTIPLE_MYE...2	SET	26	0.20421	0.0075583	0.20092	0.15473	ABRAHAM_ALPC_VS_MULTIPLE_MYELOMA_UP
ABRAMSON_INTERACT_WITH_AIRE	SET	42	0.10869	0.0051107	0.13665	0.21319	ABRAMSON_INTERACT_WITH_AIRE
ACEVEDO_LIVER_CANCER_DN	SET	520	0.071422	0.011667	0.045546	0.058433	ACEVEDO_LIVER_CANCER_DN
ACEVEDO_LIVER_CANCER_UP	SET	908	0.0079225	0.001692	0.033633	0.40689	ACEVEDO_LIVER_CANCER_UP
ACEVEDO_LIVER_CANCER_WITH_H3...1	SET	160	0.069427	0.0063518	0.089194	0.21818	ACEVEDO_LIVER_CANCER_WITH_H3K27ME3_DN
ACEVEDO_LIVER_CANCER_WITH_H3...2	SET	243	-0.03197	-0.0035966	0.073988	0.66716	ACEVEDO_LIVER_CANCER_WITH_H3K27ME3_UP
ACEVEDO_LIVER_CANCER_WITH_H3...3	SET	95	0.013821	0.00097599	0.10428	0.44728	ACEVEDO_LIVER_CANCER_WITH_H3K9ME3_DN
ACEVEDO_LIVER_CANCER_WITH_H3...4	SET	120	0.16639	0.013198	0.10157	0.050698	ACEVEDO_LIVER_CANCER_WITH_H3K9ME3_UP
ACEVEDO_LIVER_TUMOR_VS_NORMA...1	SET	262	0.11906	0.013901	0.061529	0.026503	ACEVEDO_LIVER_TUMOR_VS_NORMAL_ADJACENT_TISSUE_DN
ACEVEDO_LIVER_TUMOR_VS_NORMA...2	SET	810	-0.009025	-0.0018254	0.035029	0.60166	ACEVEDO_LIVER_TUMOR_VS_NORMAL_ADJACENT_TISSUE_UP
ACEVEDO_METHYLATED_IN_LIVER_...	SET	717	-0.033685	-0.0064264	0.042425	0.78639	ACEVEDO_METHYLATED_IN_LIVER_CANCER_DN
ACEVEDO_NORMAL_TISSUE_ADJACE...1	SET	339	0.02042	0.0027064	0.053593	0.35159	ACEVEDO_NORMAL_TISSUE_ADJACENT_TO_LIVER_TUMOR_DN
ACEVEDO_NORMAL_TISSUE_ADJACE...2	SET	161	0.14779	0.013563	0.074792	0.024086	ACEVEDO_NORMAL_TISSUE_ADJACENT_TO_LIVER_TUMOR_UP
ACOSTA_PROLIFERATION_INDEPEN...1	SET	109	-0.0074615	-0.0005642	0.09483	0.53136	ACOSTA_PROLIFERATION_INDEPENDENT_MYC_TARGETS_DN
ACOSTA_PROLIFERATION_INDEPEN...2	SET	81	0.094703	0.0061777	0.11285	0.20068	ACOSTA_PROLIFERATION_INDEPENDENT_MYC_TARGETS_UP
ADDYA_ERYTHROID_DIFFERENTIAT...	SET	71	-0.091791	-0.0056074	0.12382	0.77075	ADDYA_ERYTHROID_DIFFERENTIATION_BY_HEMIN
AFFAR_YY1_TARGETS_DN	SET	238	0.015918	0.0017724	0.06759	0.40691	AFFAR_YY1_TARGETS_DN
AFFAR_YY1_TARGETS_UP	SET	187	0.23026	0.022758	0.074875	0.0010534	AFFAR_YY1_TARGETS_UP
AGARWAL_AKT_PATHWAY_TARGETS	SET	10	0.12055	0.0027683	0.36453	0.37043	AGARWAL_AKT_PATHWAY_TARGETS
AGUIRRE_PANCREATIC_CANCER_CO...1	SET	231	0.013791	0.0015131	0.07346	0.42555	AGUIRRE_PANCREATIC_CANCER_COPY_NUMBER_DN
AGUIRRE_PANCREATIC_CANCER_CO...2	SET	293	0.002717	0.00033519	0.063223	0.48286	AGUIRRE_PANCREATIC_CANCER_COPY_NUMBER_UP
AIGNER_ZEB1_TARGETS	SET	33	0.20068	0.0083665	0.18365	0.13726	AIGNER_ZEB1_TARGETS
AIYAR_COBRA1_TARGETS_DN	SET	28	0.064761	0.0024873	0.17943	0.35908	AIYAR_COBRA1_TARGETS_DN
AIYAR_COBRA1_TARGETS_UP	SET	38	0.039318	0.0017587	0.17246	0.40983	AIYAR_COBRA1_TARGETS_UP
AKL_HTLV1_INFECTION_DN	SET	63	0.079546	0.0045784	0.12905	0.26882	AKL_HTLV1_INFECTION_DN
AKL_HTLV1_INFECTION_UP	SET	26	0.13956	0.0051652	0.18425	0.2244	AKL_HTLV1_INFECTION_UP
ALCALAY_AML_BY_NPM1_LOCALIZA...1	SET	178	-0.0023697	-0.00022856	0.078576	0.51203	ALCALAY_AML_BY_NPM1_LOCALIZATION_DN
ALCALAY_AML_BY_NPM1_LOCALIZA...2	SET	131	-0.079674	-0.0066008	0.095324	0.79837	ALCALAY_AML_BY_NPM1_LOCALIZATION_UP
ALCALA_APOPTOSIS	SET	84	-0.0096715	-0.00064242	0.10808	0.53565	ALCALA_APOPTOSIS
ALFANO_MYC_TARGETS	SET	231	-0.022713	-0.0024921	0.06658	0.6335	ALFANO_MYC_TARGETS
ALONSO_METASTASIS_DN	SET	24	0.078623	0.0027959	0.21113	0.35481	ALONSO_METASTASIS_DN
ALONSO_METASTASIS_EMT_DN	SET	5	-0.066981	-0.0010877	0.54095	0.54927	ALONSO_METASTASIS_EMT_DN
ALONSO_METASTASIS_EMT_UP	SET	33	-0.11192	-0.0046661	0.16797	0.7474	ALONSO_METASTASIS_EMT_UP
ALONSO_METASTASIS_NEURAL_UP	SET	16	-0.19139	-0.0055584	0.24076	0.78667	ALONSO_METASTASIS_NEURAL_UP
ALONSO_METASTASIS_UP	SET	181	-0.0081985	-0.00079733	0.072467	0.54504	ALONSO_METASTASIS_UP
ALTEMEIER_RESPONSE_TO_LPS_WI...	SET	113	0.095664	0.0073644	0.1056	0.18249	ALTEMEIER_RESPONSE_TO_LPS_WITH_MECHANICAL_VENTILATION
AMBROSINI_FLAVOPIRIDOL_TREAT...	SET	104	0.21084	0.015575	0.10317	0.020505	AMBROSINI_FLAVOPIRIDOL_TREATMENT_TP53
AMIT_DELAYED_EARLY_GENES	SET	18	0.12162	0.003746	0.24685	0.31113	AMIT_DELAYED_EARLY_GENES
AMIT_EGF_RESPONSE_120_HELA	SET	65	0.11886	0.0069484	0.12358	0.16809	AMIT_EGF_RESPONSE_120_HELA
AMIT_EGF_RESPONSE_120_MCF10A	SET	40	-0.0076653	-0.00035176	0.14826	0.52062	AMIT_EGF_RESPONSE_120_MCF10A
AMIT_EGF_RESPONSE_20_HELA	SET	11	-0.17386	-0.0041872	0.36072	0.68509	AMIT_EGF_RESPONSE_20_HELA
AMIT_EGF_RESPONSE_20_MCF10A	SET	12	0.21737	0.0054677	0.29074	0.22734	AMIT_EGF_RESPONSE_20_MCF10A
AMIT_EGF_RESPONSE_240_HELA	SET	59	0.019852	0.0011059	0.14207	0.44444	AMIT_EGF_RESPONSE_240_HELA
AMIT_EGF_RESPONSE_240_MCF10A	SET	21	0.022526	0.00074939	0.26017	0.4655	AMIT_EGF_RESPONSE_240_MCF10A
AMIT_EGF_RESPONSE_40_HELA	SET	42	0.1899	0.0089292	0.16617	0.12657	AMIT_EGF_RESPONSE_40_HELA
AMIT_EGF_RESPONSE_40_MCF10A	SET	17	-0.014104	-0.00042221	0.26153	0.5215	AMIT_EGF_RESPONSE_40_MCF10A
AMIT_EGF_RESPONSE_480_HELA	SET	161	-0.050298	-0.0046159	0.081579	0.73123	AMIT_EGF_RESPONSE_480_HELA
AMIT_EGF_RESPONSE_480_MCF10A	SET	43	0.093668	0.0044564	0.16178	0.2813	AMIT_EGF_RESPONSE_480_MCF10A
AMIT_EGF_RESPONSE_60_HELA	SET	44	0.17071	0.0082152	0.16694	0.15327	AMIT_EGF_RESPONSE_60_HELA
AMIT_EGF_RESPONSE_60_MCF10A	SET	37	0.17616	0.0077757	0.18711	0.17324	AMIT_EGF_RESPONSE_60_MCF10A
AMIT_SERUM_RESPONSE_120_MCF1...	SET	63	-0.15388	-0.0088567	0.13305	0.87627	AMIT_SERUM_RESPONSE_120_MCF10A
AMIT_SERUM_RESPONSE_20_MCF10A	SET	16	-0.090483	-0.0026278	0.28113	0.62622	AMIT_SERUM_RESPONSE_20_MCF10A
AMIT_SERUM_RESPONSE_240_MCF1...	SET	55	-0.2046	-0.011005	0.1397	0.92848	AMIT_SERUM_RESPONSE_240_MCF10A
AMIT_SERUM_RESPONSE_40_MCF10A	SET	30	0.039957	0.0015884	0.20687	0.42342	AMIT_SERUM_RESPONSE_40_MCF10A
AMIT_SERUM_RESPONSE_480_MCF1...	SET	34	-0.029985	-0.0012688	0.16562	0.57184	AMIT_SERUM_RESPONSE_480_MCF10A
AMIT_SERUM_RESPONSE_60_MCF10A	SET	56	0.21642	0.011746	0.1543	0.080388	AMIT_SERUM_RESPONSE_60_MCF10A
AMUNDSON_DNA_DAMAGE_RESPONSE...	SET	16	0.45181	0.013121	0.30283	0.067867	AMUNDSON_DNA_DAMAGE_RESPONSE_TP53
AMUNDSON_RESPONSE_TO_ARSENITE	SET	204	0.096617	0.0099694	0.072448	0.091174	AMUNDSON_RESPONSE_TO_ARSENITE
ANASTASSIOU_MULTICANCER_INVA...	SET	62	-0.41216	-0.023534	0.14	0.99838	ANASTASSIOU_MULTICANCER_INVASIVENESS_SIGNATURE
ANDERSEN_CHOLANGIOCARCINOMA_...1	SET	61	-0.35642	-0.020187	0.13737	0.99526	ANDERSEN_CHOLANGIOCARCINOMA_CLASS1
ANDERSEN_CHOLANGIOCARCINOMA_...2	SET	172	-0.07859	-0.0074525	0.075649	0.85056	ANDERSEN_CHOLANGIOCARCINOMA_CLASS2
ANDERSEN_LIVER_CANCER_KRT19_...1	SET	73	-0.16968	-0.01051	0.11733	0.92593	ANDERSEN_LIVER_CANCER_KRT19_DN
ANDERSEN_LIVER_CANCER_KRT19_...2	SET	33	-0.18107	-0.0075489	0.15359	0.88077	ANDERSEN_LIVER_CANCER_KRT19_UP
APPEL_IMATINIB_RESPONSE	SET	32	-0.082059	-0.0033689	0.1822	0.67378	APPEL_IMATINIB_RESPONSE
APPIERTO_RESPONSE_TO_FENRETI...1	SET	48	-0.12644	-0.0063551	0.14466	0.80896	APPIERTO_RESPONSE_TO_FENRETINIDE_DN
APPIERTO_RESPONSE_TO_FENRETI...2	SET	38	0.021495	0.00096151	0.16748	0.44894	APPIERTO_RESPONSE_TO_FENRETINIDE_UP
APRELIKOVA_BRCA1_TARGETS	SET	45	-0.0025696	-0.00012506	0.14484	0.50708	APRELIKOVA_BRCA1_TARGETS
ASGHARZADEH_NEUROBLASTOMA_PO...	SET	40	-0.024916	-0.0011434	0.15082	0.56561	ASGHARZADEH_NEUROBLASTOMA_POOR_SURVIVAL_DN
ASTIER_INTEGRIN_SIGNALING	SET	53	0.1038	0.005481	0.14632	0.23905	ASTIER_INTEGRIN_SIGNALING
ASTON_MAJOR_DEPRESSIVE_DISOR...1	SET	150	0.057279	0.0050754	0.082456	0.24364	ASTON_MAJOR_DEPRESSIVE_DISORDER_DN
ASTON_MAJOR_DEPRESSIVE_DISOR...2	SET	45	0.21172	0.010304	0.15328	0.083611	ASTON_MAJOR_DEPRESSIVE_DISORDER_UP
AUJLA_IL22_AND_IL17A_SIGNALI...	SET	9	-0.19343	-0.0042139	0.29869	0.74137	AUJLA_IL22_AND_IL17A_SIGNALING
AUNG_GASTRIC_CANCER	SET	48	0.063399	0.0031864	0.14437	0.33028	AUNG_GASTRIC_CANCER
AZARE_NEOPLASTIC_TRANSFORMAT...1	SET	18	-0.096525	-0.0029732	0.23206	0.66127	AZARE_NEOPLASTIC_TRANSFORMATION_BY_STAT3_DN
AZARE_NEOPLASTIC_TRANSFORMAT...2	SET	116	-0.027322	-0.0021308	0.10182	0.60577	AZARE_NEOPLASTIC_TRANSFORMATION_BY_STAT3_UP
AZARE_STAT3_TARGETS	SET	23	0.095966	0.0033409	0.22255	0.33316	AZARE_STAT3_TARGETS
BACOLOD_RESISTANCE_TO_ALKYLA...1	SET	46	0.14892	0.0073276	0.15458	0.16768	BACOLOD_RESISTANCE_TO_ALKYLATING_AGENTS_DN
BACOLOD_RESISTANCE_TO_ALKYLA...2	SET	23	-0.14208	-0.0049464	0.21453	0.74611	BACOLOD_RESISTANCE_TO_ALKYLATING_AGENTS_UP
BAELDE_DIABETIC_NEPHROPATHY_...1	SET	412	0.042807	0.0062423	0.052935	0.20936	BAELDE_DIABETIC_NEPHROPATHY_DN
BAELDE_DIABETIC_NEPHROPATHY_...2	SET	83	0.069634	0.0045979	0.11937	0.27984	BAELDE_DIABETIC_NEPHROPATHY_UP
BAE_BRCA1_TARGETS_DN	SET	29	-0.058693	-0.002294	0.21429	0.60791	BAE_BRCA1_TARGETS_DN
BAE_BRCA1_TARGETS_UP	SET	64	-0.28416	-0.016484	0.13095	0.98499	BAE_BRCA1_TARGETS_UP
BAFNA_MUC4_TARGETS_UP	SET	3	0.47085	0.0059233	0.71418	0.25486	BAFNA_MUC4_TARGETS_UP
BAKER_HEMATOPOESIS_STAT1_TAR...	SET	10	-0.024812	-0.00056977	0.29155	0.53391	BAKER_HEMATOPOESIS_STAT1_TARGETS
BAKER_HEMATOPOESIS_STAT5_TAR...	SET	7	0.67933	0.013053	0.45079	0.065918	BAKER_HEMATOPOESIS_STAT5_TARGETS
BAKER_HEMATOPOIESIS_STAT3_TA...	SET	14	0.29698	0.0080681	0.28359	0.14751	BAKER_HEMATOPOIESIS_STAT3_TARGETS
BAKKER_FOXO3_TARGETS_DN	SET	163	-0.09554	-0.0088217	0.079317	0.8858	BAKKER_FOXO3_TARGETS_DN
BAKKER_FOXO3_TARGETS_UP	SET	51	-0.1711	-0.0088636	0.13748	0.89335	BAKKER_FOXO3_TARGETS_UP
BALDWIN_PRKCI_TARGETS_UP	SET	38	0.025528	0.0011419	0.17456	0.44187	BALDWIN_PRKCI_TARGETS_UP
BALLIF_DEVELOPMENTAL_DISABIL...	SET	13	-0.26894	-0.0070408	0.27694	0.83424	BALLIF_DEVELOPMENTAL_DISABILITY_P16_P12_DELETION
BANDRES_RESPONSE_TO_CARMUSTI...1	SET	32	-0.099239	-0.0040742	0.16914	0.7213	BANDRES_RESPONSE_TO_CARMUSTIN_MGMT_24HR_DN
BANDRES_RESPONSE_TO_CARMUSTI...2	SET	8	0.20115	0.0041316	0.34461	0.27972	BANDRES_RESPONSE_TO_CARMUSTIN_MGMT_24HR_UP
BANDRES_RESPONSE_TO_CARMUSTI...3	SET	151	-0.091308	-0.0081173	0.082604	0.86549	BANDRES_RESPONSE_TO_CARMUSTIN_MGMT_48HR_DN
BANDRES_RESPONSE_TO_CARMUSTI...4	SET	18	0.054797	0.0016879	0.22005	0.40167	BANDRES_RESPONSE_TO_CARMUSTIN_MGMT_48HR_UP
BANDRES_RESPONSE_TO_CARMUSTI...5	SET	9	0.31394	0.0068394	0.3837	0.20663	BANDRES_RESPONSE_TO_CARMUSTIN_WITHOUT_MGMT_24HR_DN
BANDRES_RESPONSE_TO_CARMUSTI...6	SET	12	0.11784	0.0029641	0.28393	0.33907	BANDRES_RESPONSE_TO_CARMUSTIN_WITHOUT_MGMT_24HR_UP
BANDRES_RESPONSE_TO_CARMUSTI...7	SET	30	0.0026806	0.00010656	0.19168	0.49442	BANDRES_RESPONSE_TO_CARMUSTIN_WITHOUT_MGMT_48HR_DN
BANDRES_RESPONSE_TO_CARMUSTI...8	SET	18	0.2727	0.0083996	0.24267	0.13057	BANDRES_RESPONSE_TO_CARMUSTIN_WITHOUT_MGMT_48HR_UP
BANG_VERTEPORFIN_ENDOMETRIAL...1	SET	-14	0.00082805	-2.2496e-05	0.25169	0.50131	BANG_VERTEPORFIN_ENDOMETRIAL_CANCER_CELLS_DN
BANG_VERTEPORFIN_ENDOMETRIAL...2	SET	18	-0.32522	-0.010018	0.23689	0.9151	BANG_VERTEPORFIN_ENDOMETRIAL_CANCER_CELLS_UP
BARIS_THYROID_CANCER_DN	SET	54	-0.032021	-0.0017067	0.13967	0.59067	BARIS_THYROID_CANCER_DN
BARIS_THYROID_CANCER_UP	SET	23	0.084295	0.0029346	0.20709	0.34199	BARIS_THYROID_CANCER_UP
BARRIER_CANCER_RELAPSE_NORMA...1	SET	28	0.15514	0.0059584	0.19212	0.20969	BARRIER_CANCER_RELAPSE_NORMAL_SAMPLE_DN
BARRIER_CANCER_RELAPSE_NORMA...2	SET	31	0.072344	0.0029233	0.19263	0.35362	BARRIER_CANCER_RELAPSE_NORMAL_SAMPLE_UP
BARRIER_CANCER_RELAPSE_TUMOR...1	SET	10	-0.093508	-0.0021473	0.28837	0.62713	BARRIER_CANCER_RELAPSE_TUMOR_SAMPLE_DN
BARRIER_CANCER_RELAPSE_TUMOR...2	SET	15	0.14759	0.0041503	0.22168	0.25278	BARRIER_CANCER_RELAPSE_TUMOR_SAMPLE_UP
BARRIER_COLON_CANCER_RECURRE...1	SET	15	0.13011	0.0036587	0.29809	0.33125	BARRIER_COLON_CANCER_RECURRENCE_DN
BARRIER_COLON_CANCER_RECURRE...2	SET	39	-0.035898	-0.0016267	0.16669	0.58525	BARRIER_COLON_CANCER_RECURRENCE_UP
BASAKI_YBX1_TARGETS_DN	SET	366	-0.085156	-0.011718	0.053904	0.94291	BASAKI_YBX1_TARGETS_DN
BASAKI_YBX1_TARGETS_UP	SET	273	-0.069337	-0.0082613	0.059743	0.87709	BASAKI_YBX1_TARGETS_UP
BASSO_B_LYMPHOCYTE_NETWORK	SET	138	0.026045	0.0022142	0.082435	0.37603	BASSO_B_LYMPHOCYTE_NETWORK
BASSO_CD40_SIGNALING_DN	SET	70	0.057264	0.0034736	0.12703	0.32608	BASSO_CD40_SIGNALING_DN
BASSO_CD40_SIGNALING_UP	SET	98	-0.1194	-0.0085631	0.11044	0.86016	BASSO_CD40_SIGNALING_UP
BASSO_HAIRY_CELL_LEUKEMIA_DN	SET	5	0.0087654	0.00014235	0.45411	0.4923	BASSO_HAIRY_CELL_LEUKEMIA_DN
BASSO_HAIRY_CELL_LEUKEMIA_UP	SET	77	-0.0064921	-0.00041295	0.12232	0.52116	BASSO_HAIRY_CELL_LEUKEMIA_UP
BAUS_TFF2_TARGETS_DN	SET	11	-0.26492	-0.0063803	0.29961	0.81171	BAUS_TFF2_TARGETS_DN
BAUS_TFF2_TARGETS_UP	SET	31	-0.20903	-0.0084465	0.17996	0.87727	BAUS_TFF2_TARGETS_UP
BECKER_TAMOXIFEN_RESISTANCE_...1	SET	51	-0.071056	-0.0036809	0.15075	0.6813	BECKER_TAMOXIFEN_RESISTANCE_DN
BECKER_TAMOXIFEN_RESISTANCE_...2	SET	53	0.033563	0.0017723	0.15192	0.41258	BECKER_TAMOXIFEN_RESISTANCE_UP
BEGUM_TARGETS_OF_PAX3_FOXO1_...1	SET	7	-0.26581	-0.0051074	0.46867	0.7147	BEGUM_TARGETS_OF_PAX3_FOXO1_FUSION_AND_PAX3
BEGUM_TARGETS_OF_PAX3_FOXO1_...2	SET	45	-0.069923	-0.003403	0.17308	0.65689	BEGUM_TARGETS_OF_PAX3_FOXO1_FUSION_DN
BEGUM_TARGETS_OF_PAX3_FOXO1_...3	SET	54	0.076948	0.0041013	0.16116	0.31652	BEGUM_TARGETS_OF_PAX3_FOXO1_FUSION_UP
BEIER_GLIOMA_STEM_CELL_DN	SET	64	0.18582	0.01078	0.12277	0.065078	BEIER_GLIOMA_STEM_CELL_DN
BEIER_GLIOMA_STEM_CELL_UP	SET	37	-0.16697	-0.0073698	0.16778	0.84017	BEIER_GLIOMA_STEM_CELL_UP
BENITEZ_GBM_PROTEASOME_INHIB...	SET	47	-0.077973	-0.003878	0.14882	0.69984	BENITEZ_GBM_PROTEASOME_INHIBITION_RESPONSE
BENNETT_SYSTEMIC_LUPUS_ERYTH...	SET	28	-0.0081823	-0.00031425	0.19114	0.51707	BENNETT_SYSTEMIC_LUPUS_ERYTHEMATOSUS
BENPORATH_CYCLING_GENES	SET	619	-0.0029788	-0.00052946	0.040001	0.52968	BENPORATH_CYCLING_GENES
BENPORATH_EED_TARGETS	SET	942	-0.036598	-0.0079536	0.037352	0.8364	BENPORATH_EED_TARGETS
BENPORATH_ES_1	SET	352	0.0030063	0.00040587	0.053081	0.47742	BENPORATH_ES_1
BENPORATH_ES_2	SET	36	-0.2833	-0.012335	0.157	0.96441	BENPORATH_ES_2
BENPORATH_ES_CORE_NINE	SET	8	-0.26053	-0.0053513	0.34264	0.77648	BENPORATH_ES_CORE_NINE
BENPORATH_ES_CORE_NINE_CORRE...	SET	96	0.085848	0.0060942	0.107	0.21119	BENPORATH_ES_CORE_NINE_CORRELATED
BENPORATH_ES_WITH_H3K27ME3	SET	1026	0.03499	0.0079173	0.035944	0.16517	BENPORATH_ES_WITH_H3K27ME3
BENPORATH_MYC_MAX_TARGETS	SET	727	-0.026882	-0.0051628	0.035731	0.77407	BENPORATH_MYC_MAX_TARGETS
BENPORATH_MYC_TARGETS_WITH_E...	SET	209	0.012165	0.0012703	0.067635	0.42863	BENPORATH_MYC_TARGETS_WITH_EBOX
BENPORATH_NANOG_TARGETS	SET	942	0.027691	0.0060179	0.034237	0.20932	BENPORATH_NANOG_TARGETS
BENPORATH_NOS_TARGETS	SET	173	0.14267	0.013568	0.078816	0.035141	BENPORATH_NOS_TARGETS
BENPORATH_OCT4_TARGETS	SET	276	0.092057	0.011027	0.062816	0.0714	BENPORATH_OCT4_TARGETS
BENPORATH_PRC2_TARGETS	SET	589	-0.051301	-0.0089019	0.048443	0.8552	BENPORATH_PRC2_TARGETS
BENPORATH_PROLIFERATION	SET	145	0.0026033	0.00022682	0.081274	0.48722	BENPORATH_PROLIFERATION
BENPORATH_SOX2_TARGETS	SET	704	0.030378	0.0057447	0.039713	0.22216	BENPORATH_SOX2_TARGETS
BENPORATH_SUZ12_TARGETS	SET	904	-0.060336	-0.012859	0.038706	0.94047	BENPORATH_SUZ12_TARGETS
BERENJENO_ROCK_SIGNALING_NOT...1	SET	48	-0.056587	-0.002844	0.16463	0.63447	BERENJENO_ROCK_SIGNALING_NOT_VIA_RHOA_DN
BERENJENO_ROCK_SIGNALING_NOT...2	SET	28	0.077191	0.0029647	0.1804	0.33437	BERENJENO_ROCK_SIGNALING_NOT_VIA_RHOA_UP
BERENJENO_TRANSFORMED_BY_RHO...1	SET	380	-0.0027807	-0.00038976	0.051392	0.52158	BERENJENO_TRANSFORMED_BY_RHOA_DN
BERENJENO_TRANSFORMED_BY_RHO...2	SET	28	0.013814	0.00053054	0.2193	0.47489	BERENJENO_TRANSFORMED_BY_RHOA_FOREVER_DN
BERENJENO_TRANSFORMED_BY_RHO...3	SET	20	-0.30629	-0.0099443	0.26383	0.87716	BERENJENO_TRANSFORMED_BY_RHOA_FOREVER_UP
BERENJENO_TRANSFORMED_BY_RHO...4	SET	28	0.045871	0.0017617	0.21686	0.41624	BERENJENO_TRANSFORMED_BY_RHOA_REVERSIBLY_DN
BERENJENO_TRANSFORMED_BY_RHO...5	SET	8	0.33469	0.0068746	0.36157	0.17732	BERENJENO_TRANSFORMED_BY_RHOA_REVERSIBLY_UP
BERENJENO_TRANSFORMED_BY_RHO...6	SET	520	-0.014365	-0.0023464	0.043586	0.62913	BERENJENO_TRANSFORMED_BY_RHOA_UP
BERGER_MBD2_TARGETS	SET	4	-0.35144	-0.0051049	0.56444	0.73323	BERGER_MBD2_TARGETS
BERNARD_PPAPDC1B_TARGETS_DN	SET	56	0.254	0.013786	0.14468	0.03959	BERNARD_PPAPDC1B_TARGETS_DN
BERNARD_PPAPDC1B_TARGETS_UP	SET	36	-0.29471	-0.012831	0.18789	0.94161	BERNARD_PPAPDC1B_TARGETS_UP
BERTUCCI_INVASIVE_CARCINOMA_...1	SET	43	-0.089298	-0.0042485	0.16195	0.70932	BERTUCCI_INVASIVE_CARCINOMA_DUCTAL_VS_LOBULAR_DN
BERTUCCI_INVASIVE_CARCINOMA_...2	SET	24	0.34577	0.012296	0.2045	0.045448	BERTUCCI_INVASIVE_CARCINOMA_DUCTAL_VS_LOBULAR_UP
BERTUCCI_MEDULLARY_VS_DUCTAL...1	SET	163	-0.032983	-0.0030455	0.086146	0.64909	BERTUCCI_MEDULLARY_VS_DUCTAL_BREAST_CANCER_DN
BERTUCCI_MEDULLARY_VS_DUCTAL...2	SET	194	-0.083615	-0.0084159	0.072918	0.87424	BERTUCCI_MEDULLARY_VS_DUCTAL_BREAST_CANCER_UP
BHATI_G2M_ARREST_BY_2METHOXY...1	SET	117	-0.056442	-0.0044208	0.090389	0.73383	BHATI_G2M_ARREST_BY_2METHOXYESTRADIOL_DN
BHATI_G2M_ARREST_BY_2METHOXY...2	SET	111	0.0098208	0.00074935	0.093459	0.45816	BHATI_G2M_ARREST_BY_2METHOXYESTRADIOL_UP
BHATTACHARYA_EMBRYONIC_STEM_...	SET	80	0.026634	0.0017267	0.10254	0.39753	BHATTACHARYA_EMBRYONIC_STEM_CELL
BHAT_ESR1_TARGETS_NOT_VIA_AK...1	SET	87	0.080985	0.0054741	0.12098	0.25162	BHAT_ESR1_TARGETS_NOT_VIA_AKT1_DN
BHAT_ESR1_TARGETS_NOT_VIA_AK...2	SET	203	0.10768	0.011084	0.074915	0.075316	BHAT_ESR1_TARGETS_NOT_VIA_AKT1_UP
BHAT_ESR1_TARGETS_VIA_AKT1_DN	SET	82	-0.059444	-0.0039014	0.12277	0.68587	BHAT_ESR1_TARGETS_VIA_AKT1_DN
BHAT_ESR1_TARGETS_VIA_AKT1_UP	SET	273	0.12411	0.014787	0.062846	0.024151	BHAT_ESR1_TARGETS_VIA_AKT1_UP
BIDUS_METASTASIS_DN	SET	142	-0.036324	-0.0031322	0.083466	0.66829	BIDUS_METASTASIS_DN
BIDUS_METASTASIS_UP	SET	197	0.062467	0.0063352	0.071822	0.19223	BIDUS_METASTASIS_UP
BILANGES_RAPAMYCIN_SENSITIVE...1	SET	36	-0.034955	-0.0015219	0.15462	0.58942	BILANGES_RAPAMYCIN_SENSITIVE_GENES
BILANGES_RAPAMYCIN_SENSITIVE...2	SET	61	0.1339	0.0075837	0.12451	0.14111	BILANGES_RAPAMYCIN_SENSITIVE_VIA_TSC1_AND_TSC2
BILANGES_SERUM_AND_RAPAMYCIN...	SET	65	-0.0038755	-0.00022656	0.11659	0.51326	BILANGES_SERUM_AND_RAPAMYCIN_SENSITIVE_GENES
BILANGES_SERUM_RESPONSE_TRAN...	SET	31	-0.053987	-0.0021815	0.17042	0.62429	BILANGES_SERUM_RESPONSE_TRANSLATION
BILANGES_SERUM_SENSITIVE_GEN...	SET	74	0.2055	0.012815	0.11267	0.034097	BILANGES_SERUM_SENSITIVE_GENES
BILANGES_SERUM_SENSITIVE_VIA...1	SET	21	-0.23668	-0.0078738	0.20091	0.8806	BILANGES_SERUM_SENSITIVE_VIA_TSC1
BILANGES_SERUM_SENSITIVE_VIA...2	SET	29	-0.045057	-0.0017611	0.19375	0.59195	BILANGES_SERUM_SENSITIVE_VIA_TSC2
BILBAN_B_CLL_LPL_DN	SET	38	-0.017191	-0.00076898	0.16409	0.54172	BILBAN_B_CLL_LPL_DN
BILBAN_B_CLL_LPL_UP	SET	59	0.12122	0.0067529	0.14711	0.20497	BILBAN_B_CLL_LPL_UP
BILD_CTNNB1_ONCOGENIC_SIGNAT...	SET	74	-0.20552	-0.012817	0.12775	0.94617	BILD_CTNNB1_ONCOGENIC_SIGNATURE
BILD_E2F3_ONCOGENIC_SIGNATURE	SET	238	0.14635	0.016296	0.066422	0.013793	BILD_E2F3_ONCOGENIC_SIGNATURE
BILD_HRAS_ONCOGENIC_SIGNATURE	SET	237	-0.049938	-0.0055491	0.068774	0.76611	BILD_HRAS_ONCOGENIC_SIGNATURE
BILD_MYC_ONCOGENIC_SIGNATURE	SET	194	-0.028554	-0.002874	0.068152	0.66238	BILD_MYC_ONCOGENIC_SIGNATURE
BILD_SRC_ONCOGENIC_SIGNATURE	SET	57	-0.083338	-0.0045633	0.13407	0.73289	BILD_SRC_ONCOGENIC_SIGNATURE
BIOCARTA_41BB_PATHWAY	SET	18	0.20804	0.006408	0.21995	0.17212	BIOCARTA_41BB_PATHWAY
BIOCARTA_ACE2_PATHWAY	SET	9	-0.3552	-0.0077383	0.42386	0.79898	BIOCARTA_ACE2_PATHWAY
BIOCARTA_ACETAMINOPHEN_PATHW...	SET	5	0.31922	0.005184	0.45595	0.24193	BIOCARTA_ACETAMINOPHEN_PATHWAY
BIOCARTA_ACH_PATHWAY	SET	14	0.31	0.0084221	0.29637	0.14779	BIOCARTA_ACH_PATHWAY
BIOCARTA_ACTINY_PATHWAY	SET	11	0.42828	0.010315	0.30039	0.076979	BIOCARTA_ACTINY_PATHWAY
BIOCARTA_AGPCR_PATHWAY	SET	11	0.30015	0.0072288	0.3314	0.18255	BIOCARTA_AGPCR_PATHWAY
BIOCARTA_AGR_PATHWAY	SET	30	-0.024743	-0.0009836	0.19691	0.55	BIOCARTA_AGR_PATHWAY
BIOCARTA_AHSP_PATHWAY	SET	10	-0.26836	-0.0061625	0.29885	0.8154	BIOCARTA_AHSP_PATHWAY
BIOCARTA_AKAP13_PATHWAY	SET	11	-0.10411	-0.0025074	0.34255	0.61941	BIOCARTA_AKAP13_PATHWAY
BIOCARTA_AKAP95_PATHWAY	SET	11	0.18496	0.0044546	0.29177	0.26306	BIOCARTA_AKAP95_PATHWAY
BIOCARTA_AKAPCENTROSOME_PATH...	SET	14	0.014811	0.00040237	0.29373	0.47989	BIOCARTA_AKAPCENTROSOME_PATHWAY
BIOCARTA_AKT_PATHWAY	SET	20	0.20783	0.0067475	0.20071	0.15024	BIOCARTA_AKT_PATHWAY
BIOCARTA_ALK_PATHWAY	SET	35	0.059601	0.0025588	0.1971	0.38118	BIOCARTA_ALK_PATHWAY
BIOCARTA_ALTERNATIVE_PATHWAY	SET	8	-0.57711	-0.011854	0.39005	0.9305	BIOCARTA_ALTERNATIVE_PATHWAY
BIOCARTA_AMAN_PATHWAY	SET	15	-0.1177	-0.0033097	0.24369	0.68544	BIOCARTA_AMAN_PATHWAY
BIOCARTA_AMI_PATHWAY	SET	18	0.40539	0.012487	0.24735	0.050624	BIOCARTA_AMI_PATHWAY
BIOCARTA_ARAP_PATHWAY	SET	17	-0.12308	-0.0036844	0.27057	0.6754	BIOCARTA_ARAP_PATHWAY
BIOCARTA_ARENRF2_PATHWAY	SET	20	0.38341	0.012448	0.25723	0.068049	BIOCARTA_ARENRF2_PATHWAY
BIOCARTA_ARF_PATHWAY	SET	17	0.15294	0.0045782	0.25221	0.27213	BIOCARTA_ARF_PATHWAY
BIOCARTA_ASBCELL_PATHWAY	SET	12	0.0062293	0.00015669	0.30452	0.49184	BIOCARTA_ASBCELL_PATHWAY
BIOCARTA_AT1R_PATHWAY	SET	26	0.21743	0.0080475	0.20559	0.14513	BIOCARTA_AT1R_PATHWAY
BIOCARTA_ATM_PATHWAY	SET	20	0.0569	0.0018473	0.21039	0.39341	BIOCARTA_ATM_PATHWAY
BIOCARTA_ATRBRCA_PATHWAY	SET	22	-0.19503	-0.0066406	0.18699	0.85152	BIOCARTA_ATRBRCA_PATHWAY
BIOCARTA_BAD_PATHWAY	SET	24	0.24712	0.008788	0.21411	0.12422	BIOCARTA_BAD_PATHWAY
BIOCARTA_BARD1_PATHWAY	SET	8	-0.16802	-0.0034512	0.30899	0.7067	BIOCARTA_BARD1_PATHWAY
BIOCARTA_BARRESTIN_PATHWAY	SET	12	0.40933	0.010296	0.29294	0.08117	BIOCARTA_BARRESTIN_PATHWAY
BIOCARTA_BARRESTIN_SRC_PATHW...	SET	17	0.28748	0.0086056	0.26154	0.13585	BIOCARTA_BARRESTIN_SRC_PATHWAY
BIOCARTA_BARR_MAPK_PATHWAY	SET	14	0.40624	0.011037	0.29786	0.086314	BIOCARTA_BARR_MAPK_PATHWAY
BIOCARTA_BBCELL_PATHWAY	SET	8	-0.11661	-0.0023952	0.43586	0.60547	BIOCARTA_BBCELL_PATHWAY
BIOCARTA_BCELLSURVIVAL_PATHW...	SET	14	0.17323	0.0047062	0.29362	0.27761	BIOCARTA_BCELLSURVIVAL_PATHWAY
BIOCARTA_BCR_PATHWAY	SET	31	0.41659	0.016834	0.19105	0.014616	BIOCARTA_BCR_PATHWAY
BIOCARTA_BIOPEPTIDES_PATHWAY	SET	28	0.052573	0.0020192	0.19746	0.39503	BIOCARTA_BIOPEPTIDES_PATHWAY
BIOCARTA_BLYMPHOCYTE_PATHWAY	SET	12	0.11273	0.0028355	0.32934	0.36607	BIOCARTA_BLYMPHOCYTE_PATHWAY
BIOCARTA_BOTULIN_PATHWAY	SET	5	-0.047898	-0.00077785	0.41307	0.54616	BIOCARTA_BOTULIN_PATHWAY
BIOCARTA_BTG2_PATHWAY	SET	11	-0.52927	-0.012747	0.33713	0.94177	BIOCARTA_BTG2_PATHWAY
BIOCARTA_CACAM_PATHWAY	SET	9	-0.27264	-0.0059397	0.41676	0.74351	BIOCARTA_CACAM_PATHWAY
BIOCARTA_CALCINEURIN_PATHWAY	SET	17	0.4229	0.012659	0.27341	0.060972	BIOCARTA_CALCINEURIN_PATHWAY
BIOCARTA_CARDIACEGF_PATHWAY	SET	17	0.26088	0.0078094	0.26938	0.16642	BIOCARTA_CARDIACEGF_PATHWAY
BIOCARTA_CARM1_PATHWAY	SET	12	0.40724	0.010244	0.27153	0.066846	BIOCARTA_CARM1_PATHWAY
BIOCARTA_CARM_ER_PATHWAY	SET	23	0.30884	0.010752	0.18486	0.047406	BIOCARTA_CARM_ER_PATHWAY
BIOCARTA_CASPASE_PATHWAY	SET	21	0.12813	0.0042627	0.1901	0.25015	BIOCARTA_CASPASE_PATHWAY
BIOCARTA_CB1R_PATHWAY	SET	7	0.12227	0.0023493	0.33772	0.35866	BIOCARTA_CB1R_PATHWAY
BIOCARTA_CBL_PATHWAY	SET	11	-0.049085	-0.0011821	0.29978	0.56503	BIOCARTA_CBL_PATHWAY
BIOCARTA_CCR3_PATHWAY	SET	18	0.03854	0.0011871	0.26518	0.44222	BIOCARTA_CCR3_PATHWAY
BIOCARTA_CCR5_PATHWAY	SET	16	-0.04135	-0.0012009	0.28173	0.55834	BIOCARTA_CCR5_PATHWAY
BIOCARTA_CD40_PATHWAY	SET	12	0.60273	0.015161	0.28596	0.017534	BIOCARTA_CD40_PATHWAY
BIOCARTA_CDC25_PATHWAY	SET	9	0.0058604	0.00012767	0.31678	0.49262	BIOCARTA_CDC25_PATHWAY
BIOCARTA_CDC42RAC_PATHWAY	SET	8	0.55807	0.011463	0.3979	0.080386	BIOCARTA_CDC42RAC_PATHWAY
BIOCARTA_CDK5_PATHWAY	SET	13	0.018627	0.00048765	0.28084	0.47356	BIOCARTA_CDK5_PATHWAY
BIOCARTA_CDMAC_PATHWAY	SET	16	0.27108	0.0078726	0.25621	0.14503	BIOCARTA_CDMAC_PATHWAY
BIOCARTA_CELL2CELL_PATHWAY	SET	10	0.37722	0.0086621	0.33146	0.12756	BIOCARTA_CELL2CELL_PATHWAY
BIOCARTA_CELLCYCLE_PATHWAY	SET	23	0.26258	0.0091415	0.19991	0.094514	BIOCARTA_CELLCYCLE_PATHWAY
BIOCARTA_CERAMIDE_PATHWAY	SET	20	0.37709	0.012243	0.20262	0.031373	BIOCARTA_CERAMIDE_PATHWAY
BIOCARTA_CFTR_PATHWAY	SET	11	0.087384	0.0021045	0.32019	0.39246	BIOCARTA_CFTR_PATHWAY
BIOCARTA_CHEMICAL_PATHWAY	SET	18	0.41399	0.012752	0.2139	0.02648	BIOCARTA_CHEMICAL_PATHWAY
BIOCARTA_CHREBP_PATHWAY	SET	19	0.21688	0.0068632	0.22133	0.16358	BIOCARTA_CHREBP_PATHWAY
BIOCARTA_CIRCADIAN_PATHWAY	SET	6	0.3649	0.0064914	0.40562	0.18417	BIOCARTA_CIRCADIAN_PATHWAY
BIOCARTA_CK1_PATHWAY	SET	16	0.083404	0.0024222	0.24009	0.36415	BIOCARTA_CK1_PATHWAY
BIOCARTA_CLASSIC_PATHWAY	SET	14	-0.36809	-0.01	0.31198	0.88097	BIOCARTA_CLASSIC_PATHWAY
BIOCARTA_COMP_PATHWAY	SET	19	-0.41287	-0.013065	0.26902	0.93756	BIOCARTA_COMP_PATHWAY
BIOCARTA_CPSF_PATHWAY	SET	9	-0.031492	-0.00068607	0.31098	0.54033	BIOCARTA_CPSF_PATHWAY
BIOCARTA_CREB_PATHWAY	SET	22	0.50309	0.01713	0.22719	0.013408	BIOCARTA_CREB_PATHWAY
BIOCARTA_CREM_PATHWAY	SET	6	-0.4458	-0.0079304	0.41725	0.85733	BIOCARTA_CREM_PATHWAY
BIOCARTA_CSK_PATHWAY	SET	20	0.13355	0.0043358	0.23918	0.28831	BIOCARTA_CSK_PATHWAY
BIOCARTA_CTBP1_PATHWAY	SET	8	-0.094766	-0.0019465	0.31589	0.61791	BIOCARTA_CTBP1_PATHWAY
BIOCARTA_CTCF_PATHWAY	SET	24	0.13554	0.00482	0.22535	0.27377	BIOCARTA_CTCF_PATHWAY
BIOCARTA_CTLA4_PATHWAY	SET	20	0.41701	0.013539	0.24663	0.045446	BIOCARTA_CTLA4_PATHWAY
BIOCARTA_CTL_PATHWAY	SET	13	0.10186	0.0026666	0.3123	0.37216	BIOCARTA_CTL_PATHWAY
BIOCARTA_CXCR4_PATHWAY	SET	19	0.046276	0.0014644	0.24201	0.42418	BIOCARTA_CXCR4_PATHWAY
BIOCARTA_CYTOKINE_PATHWAY	SET	19	-0.046331	-0.0014662	0.22549	0.5814	BIOCARTA_CYTOKINE_PATHWAY
BIOCARTA_D4GDI_PATHWAY	SET	12	0.097107	0.0024426	0.24457	0.34566	BIOCARTA_D4GDI_PATHWAY
BIOCARTA_DC_PATHWAY	SET	16	-0.37645	-0.010933	0.24487	0.93789	BIOCARTA_DC_PATHWAY
BIOCARTA_DEATH_PATHWAY	SET	27	0.11071	0.0041753	0.17809	0.26709	BIOCARTA_DEATH_PATHWAY
BIOCARTA_DICER_PATHWAY	SET	5	0.65524	0.010641	0.47411	0.083488	BIOCARTA_DICER_PATHWAY
BIOCARTA_DNAFRAGMENT_PATHWAY	SET	10	-0.16407	-0.0037676	0.31558	0.69843	BIOCARTA_DNAFRAGMENT_PATHWAY
BIOCARTA_DREAM_PATHWAY	SET	13	0.35214	0.009219	0.27987	0.10417	BIOCARTA_DREAM_PATHWAY
BIOCARTA_DSP_PATHWAY	SET	8	0.6495	0.013341	0.33778	0.027257	BIOCARTA_DSP_PATHWAY
BIOCARTA_ECM_PATHWAY	SET	19	0.13844	0.0043809	0.21655	0.26132	BIOCARTA_ECM_PATHWAY
BIOCARTA_EDG1_PATHWAY	SET	22	0.48972	0.016675	0.23101	0.017012	BIOCARTA_EDG1_PATHWAY
BIOCARTA_EEA1_PATHWAY	SET	7	0.35357	0.0067935	0.47229	0.22705	BIOCARTA_EEA1_PATHWAY
BIOCARTA_EFP_PATHWAY	SET	16	0.23096	0.0067074	0.23257	0.16035	BIOCARTA_EFP_PATHWAY
BIOCARTA_EGFR_SMRTE_PATHWAY	SET	11	0.16812	0.0040488	0.35118	0.31607	BIOCARTA_EGFR_SMRTE_PATHWAY
BIOCARTA_EGF_PATHWAY	SET	26	0.26433	0.0097831	0.20967	0.10372	BIOCARTA_EGF_PATHWAY
BIOCARTA_EICOSANOID_PATHWAY	SET	21	-0.13234	-0.0044025	0.23732	0.71145	BIOCARTA_EICOSANOID_PATHWAY
BIOCARTA_EIF2_PATHWAY	SET	9	0.28375	0.0061817	0.34261	0.20379	BIOCARTA_EIF2_PATHWAY
BIOCARTA_EIF4_PATHWAY	SET	24	0.082206	0.0029234	0.21224	0.34926	BIOCARTA_EIF4_PATHWAY
BIOCARTA_EIF_PATHWAY	SET	14	-0.083737	-0.002275	0.25405	0.62915	BIOCARTA_EIF_PATHWAY
BIOCARTA_EOSINOPHILS_PATHWAY	SET	8	0.19107	0.0039247	0.3799	0.3075	BIOCARTA_EOSINOPHILS_PATHWAY
BIOCARTA_EPHA4_PATHWAY	SET	8	-0.083722	-0.0017197	0.37452	0.58844	BIOCARTA_EPHA4_PATHWAY
BIOCARTA_EPONFKB_PATHWAY	SET	10	0.27334	0.0062768	0.31169	0.19026	BIOCARTA_EPONFKB_PATHWAY
BIOCARTA_EPO_PATHWAY	SET	18	0.27685	0.0085275	0.244	0.12828	BIOCARTA_EPO_PATHWAY
BIOCARTA_ERAD_PATHWAY	SET	19	-0.19015	-0.0060173	0.20781	0.8199	BIOCARTA_ERAD_PATHWAY
BIOCARTA_ERBB3_PATHWAY	SET	5	0.16187	0.0026287	0.50393	0.37403	BIOCARTA_ERBB3_PATHWAY
BIOCARTA_ERBB4_PATHWAY	SET	7	0.18403	0.0035359	0.40916	0.32644	BIOCARTA_ERBB4_PATHWAY
BIOCARTA_ERK5_PATHWAY	SET	14	0.49675	0.013496	0.26375	0.029831	BIOCARTA_ERK5_PATHWAY
BIOCARTA_ERK_PATHWAY	SET	26	0.18981	0.007025	0.19883	0.16989	BIOCARTA_ERK_PATHWAY
BIOCARTA_ERYTH_PATHWAY	SET	14	-0.15873	-0.0043123	0.27628	0.71719	BIOCARTA_ERYTH_PATHWAY
BIOCARTA_ETC_PATHWAY	SET	8	0.11353	0.0023319	0.30788	0.35616	BIOCARTA_ETC_PATHWAY
BIOCARTA_ETS_PATHWAY	SET	17	-0.06641	-0.001988	0.23459	0.61144	BIOCARTA_ETS_PATHWAY
BIOCARTA_EXTRINSIC_PATHWAY	SET	13	0.24091	0.006307	0.28389	0.19806	BIOCARTA_EXTRINSIC_PATHWAY
BIOCARTA_FAS_PATHWAY	SET	30	-0.1723	-0.0068496	0.18757	0.82084	BIOCARTA_FAS_PATHWAY
BIOCARTA_FBW7_PATHWAY	SET	9	0.012108	0.00026377	0.3485	0.48614	BIOCARTA_FBW7_PATHWAY
BIOCARTA_FCER1_PATHWAY	SET	37	0.14846	0.0065528	0.17401	0.1968	BIOCARTA_FCER1_PATHWAY
BIOCARTA_FEEDER_PATHWAY	SET	9	0.1196	0.0026055	0.26797	0.32769	BIOCARTA_FEEDER_PATHWAY
BIOCARTA_FIBRINOLYSIS_PATHWAY	SET	12	0.52255	0.013144	0.29986	0.040708	BIOCARTA_FIBRINOLYSIS_PATHWAY
BIOCARTA_FLUMAZENIL_PATHWAY	SET	8	-0.12924	-0.0026546	0.36123	0.63974	BIOCARTA_FLUMAZENIL_PATHWAY
BIOCARTA_FMLP_PATHWAY	SET	33	0.38204	0.015927	0.18379	0.018832	BIOCARTA_FMLP_PATHWAY
BIOCARTA_FOSB_PATHWAY	SET	5	-0.06725	-0.0010921	0.40879	0.56533	BIOCARTA_FOSB_PATHWAY
BIOCARTA_FREE_PATHWAY	SET	9	0.058756	0.00128	0.30473	0.42355	BIOCARTA_FREE_PATHWAY
BIOCARTA_FXR_PATHWAY	SET	7	0.84088	0.016157	0.38756	0.015023	BIOCARTA_FXR_PATHWAY
BIOCARTA_G1_PATHWAY	SET	28	-0.055145	-0.002118	0.19152	0.6133	BIOCARTA_G1_PATHWAY
BIOCARTA_G2_PATHWAY	SET	24	0.17715	0.0062997	0.19282	0.17912	BIOCARTA_G2_PATHWAY
BIOCARTA_GABA_PATHWAY	SET	9	-0.28156	-0.0061339	0.32968	0.80345	BIOCARTA_GABA_PATHWAY
BIOCARTA_GATA3_PATHWAY	SET	14	0.3456	0.0093891	0.25637	0.088827	BIOCARTA_GATA3_PATHWAY
BIOCARTA_GCR_PATHWAY	SET	17	0.18115	0.0054227	0.24343	0.2284	BIOCARTA_GCR_PATHWAY
BIOCARTA_GHRELIN_PATHWAY	SET	13	0.054399	0.0014242	0.28922	0.42541	BIOCARTA_GHRELIN_PATHWAY
BIOCARTA_GH_PATHWAY	SET	27	0.20779	0.0078368	0.20405	0.15427	BIOCARTA_GH_PATHWAY
BIOCARTA_GLEEVEC_PATHWAY	SET	23	0.37684	0.013119	0.22646	0.048059	BIOCARTA_GLEEVEC_PATHWAY
BIOCARTA_GPCR_PATHWAY	SET	28	0.44242	0.016992	0.21143	0.018206	BIOCARTA_GPCR_PATHWAY
BIOCARTA_GRANULOCYTES_PATHWAY	SET	14	-0.22895	-0.0062199	0.28176	0.79176	BIOCARTA_GRANULOCYTES_PATHWAY
BIOCARTA_GSK3_PATHWAY	SET	19	0.40534	0.012827	0.23376	0.041468	BIOCARTA_GSK3_PATHWAY
BIOCARTA_HBX_PATHWAY	SET	7	0.12339	0.0023709	0.36268	0.36684	BIOCARTA_HBX_PATHWAY
BIOCARTA_HCMV_PATHWAY	SET	17	0.56073	0.016785	0.24539	0.011162	BIOCARTA_HCMV_PATHWAY
BIOCARTA_HDAC_PATHWAY	SET	25	0.10811	0.0039238	0.21798	0.30996	BIOCARTA_HDAC_PATHWAY
BIOCARTA_HER2_PATHWAY	SET	23	0.54356	0.018923	0.19358	0.0024962	BIOCARTA_HER2_PATHWAY
BIOCARTA_HES_PATHWAY	SET	11	-0.029893	-0.00071992	0.32416	0.53674	BIOCARTA_HES_PATHWAY
BIOCARTA_HIF_PATHWAY	SET	15	0.11066	0.0031117	0.26221	0.33651	BIOCARTA_HIF_PATHWAY
BIOCARTA_HIVNEF_PATHWAY	SET	54	0.15225	0.0081148	0.13065	0.12195	BIOCARTA_HIVNEF_PATHWAY
BIOCARTA_HSP27_PATHWAY	SET	14	-0.029385	-0.00079832	0.22399	0.55219	BIOCARTA_HSP27_PATHWAY
BIOCARTA_HSWI_SNF_PATHWAY	SET	12	-0.24945	-0.0062746	0.2708	0.82151	BIOCARTA_HSWI_SNF_PATHWAY
BIOCARTA_IFNA_PATHWAY	SET	9	-0.229	-0.0049888	0.39007	0.72142	BIOCARTA_IFNA_PATHWAY
BIOCARTA_IFNG_PATHWAY	SET	6	-0.36037	-0.0064107	0.48307	0.77216	BIOCARTA_IFNG_PATHWAY
BIOCARTA_IGF1MTOR_PATHWAY	SET	18	0.34804	0.01072	0.24225	0.075408	BIOCARTA_IGF1MTOR_PATHWAY
BIOCARTA_IGF1R_PATHWAY	SET	23	0.3914	0.013626	0.21107	0.031857	BIOCARTA_IGF1R_PATHWAY
BIOCARTA_IGF1_PATHWAY	SET	20	0.26374	0.0085627	0.22477	0.12033	BIOCARTA_IGF1_PATHWAY
BIOCARTA_IL10_PATHWAY	SET	13	0.59894	0.01568	0.29957	0.022794	BIOCARTA_IL10_PATHWAY
BIOCARTA_IL12_PATHWAY	SET	18	0.28807	0.0088731	0.26415	0.13774	BIOCARTA_IL12_PATHWAY
BIOCARTA_IL17_PATHWAY	SET	15	-0.30255	-0.0085078	0.28959	0.85193	BIOCARTA_IL17_PATHWAY
BIOCARTA_IL1R_PATHWAY	SET	29	0.24956	0.0097541	0.19644	0.10198	BIOCARTA_IL1R_PATHWAY
BIOCARTA_IL22BP_PATHWAY	SET	9	0.8746	0.019054	0.42959	0.020889	BIOCARTA_IL22BP_PATHWAY
BIOCARTA_IL2RB_PATHWAY	SET	36	0.42129	0.018343	0.16886	0.0063048	BIOCARTA_IL2RB_PATHWAY
BIOCARTA_IL2_PATHWAY	SET	20	0.36006	0.01169	0.23531	0.062996	BIOCARTA_IL2_PATHWAY
BIOCARTA_IL3_PATHWAY	SET	14	0.11547	0.0031371	0.27426	0.33687	BIOCARTA_IL3_PATHWAY
BIOCARTA_IL4_PATHWAY	SET	10	0.56828	0.013049	0.30476	0.031124	BIOCARTA_IL4_PATHWAY
BIOCARTA_IL5_PATHWAY	SET	11	0.26234	0.006318	0.30134	0.192	BIOCARTA_IL5_PATHWAY
BIOCARTA_IL6_PATHWAY	SET	20	0.59317	0.019258	0.22404	0.0040568	BIOCARTA_IL6_PATHWAY
BIOCARTA_IL7_PATHWAY	SET	16	0.25727	0.0074716	0.26994	0.17029	BIOCARTA_IL7_PATHWAY
BIOCARTA_INFLAM_PATHWAY	SET	27	-0.22414	-0.0084534	0.20276	0.8655	BIOCARTA_INFLAM_PATHWAY
BIOCARTA_INSULIN_PATHWAY	SET	20	0.37906	0.012307	0.22804	0.04824	BIOCARTA_INSULIN_PATHWAY
BIOCARTA_INTEGRIN_PATHWAY	SET	33	0.04931	0.0020557	0.17137	0.38677	BIOCARTA_INTEGRIN_PATHWAY
BIOCARTA_INTRINSIC_PATHWAY	SET	19	0.23599	0.0074679	0.25154	0.17409	BIOCARTA_INTRINSIC_PATHWAY
BIOCARTA_ION_PATHWAY	SET	5	-0.73256	-0.011897	0.59587	0.89053	BIOCARTA_ION_PATHWAY
BIOCARTA_IRES_PATHWAY	SET	7	-0.32095	-0.0061668	0.3085	0.85091	BIOCARTA_IRES_PATHWAY
BIOCARTA_KERATINOCYTE_PATHWAY	SET	45	0.16483	0.0080219	0.14723	0.13146	BIOCARTA_KERATINOCYTE_PATHWAY
BIOCARTA_KREB_PATHWAY	SET	8	-0.12123	-0.0024902	0.43988	0.60857	BIOCARTA_KREB_PATHWAY
BIOCARTA_LAIR_PATHWAY	SET	17	-0.236	-0.0070645	0.26104	0.81701	BIOCARTA_LAIR_PATHWAY
BIOCARTA_LDL_PATHWAY	SET	6	0.41094	0.0073103	0.3845	0.1426	BIOCARTA_LDL_PATHWAY
BIOCARTA_LECTIN_PATHWAY	SET	12	-0.45262	-0.011385	0.32768	0.9164	BIOCARTA_LECTIN_PATHWAY
BIOCARTA_LEPTIN_PATHWAY	SET	10	0.47508	0.010909	0.34572	0.084706	BIOCARTA_LEPTIN_PATHWAY
BIOCARTA_LIS1_PATHWAY	SET	18	-0.12964	-0.0039932	0.24312	0.70306	BIOCARTA_LIS1_PATHWAY
BIOCARTA_LONGEVITY_PATHWAY	SET	14	0.17264	0.0046903	0.24838	0.24351	BIOCARTA_LONGEVITY_PATHWAY
BIOCARTA_LYMPHOCYTE_PATHWAY	SET	8	-0.17914	-0.0036795	0.3898	0.67708	BIOCARTA_LYMPHOCYTE_PATHWAY
BIOCARTA_LYM_PATHWAY	SET	12	-0.41803	-0.010515	0.31573	0.90724	BIOCARTA_LYM_PATHWAY
BIOCARTA_MALATEX_PATHWAY	SET	7	0.025611	0.00049209	0.38142	0.47323	BIOCARTA_MALATEX_PATHWAY
BIOCARTA_MAL_PATHWAY	SET	19	0.39127	0.012382	0.21316	0.033217	BIOCARTA_MAL_PATHWAY
BIOCARTA_MAPK_PATHWAY	SET	78	0.12942	0.0082851	0.10868	0.11687	BIOCARTA_MAPK_PATHWAY
BIOCARTA_MCALPAIN_PATHWAY	SET	18	0.046186	0.0014226	0.22047	0.41703	BIOCARTA_MCALPAIN_PATHWAY
[truncated: 16,651 more rows]

## Sheet: ST24
Table S24. Associations between 30 general tissue-specific gene expression and MetaboAgeMort-gene association.
[truncated: 31 more rows]

[truncated: 9 more sheets: ST25, ST26, ST27, ST28, ST29, ST30, ST31, ST32, ST33]
